# Supplementary material for: Genome-Wide Identification and Characterization of Long Noncoding RNAs of Brown to White Adipose Tissue Transformation in Goats
Source: Cells. 2019 Aug 15;8(8):904. doi: 10.3390/cells8080904 (PMC6721666; doi:10.3390/cells8080904)
Supplement: Supplementary file 1 [file cells-08-00904-s001.zip › Table S1.xlsx]

## Sheet: Sheet1
Summary of RNA-Seq data and reads mapped to the goat genome
ID	Total Reads	Mapped Reads	Uniq Map Reads	Multiple Map Reads	Reads Map to '+'	Reads Map to '-'
D1-1	118324986	114,228,676(96.54%)	100,819,088(85.21%)	13,409,588(11.33%)	53,682,412(45.37%)	53,722,038(45.40%)
D1-2	116673942	113,122,205(96.96%)	101,937,052(87.37%)	11,185,153(9.59%)	53,578,738(45.92%)	53,665,057(46.00%)
D1-3	129978816	125,769,232(96.76%)	113,601,620(87.40%)	12,167,612(9.36%)	59,665,144(45.90%)	59,748,622(45.97%)
D1-4	125496470	120,887,434(96.33%)	106,640,588(84.97%)	14,246,846(11.35%)	56,502,543(45.02%)	56,576,539(45.08%)
D30-1	131021668	125,945,286(96.13%)	116,089,527(88.60%)	9,855,759(7.52%)	61,486,108(46.93%)	61,537,794(46.97%)
D30-2	115391680	110,565,738(95.82%)	101,893,068(88.30%)	8,672,670(7.52%)	53,806,008(46.63%)	53,861,350(46.68%)
D30-3	115979244	111,429,525(96.08%)	102,484,893(88.36%)	8,944,632(7.71%)	54,148,387(46.69%)	54,178,560(46.71%)
D30-4	112344508	107,939,642(96.08%)	101,353,570(90.22%)	6,586,072(5.86%)	52,457,176(46.69%)	52,513,121(46.74%)
Y1-1	111349164	106,783,780(95.90%)	100,732,758(90.47%)	6,051,022(5.43%)	52,214,576(46.89%)	52,267,737(46.94%)
Y1-2	123445890	118,584,215(96.06%)	110,857,349(89.80%)	7,726,866(6.26%)	57,943,521(46.94%)	58,002,443(46.99%)
Y1-3	110285432	105,598,366(95.75%)	95,661,976(86.74%)	9,936,390(9.01%)	50,572,176(45.86%)	50,626,199(45.90%)
Y1-4	119644506	114,722,067(95.89%)	107,009,645(89.44%)	7,712,422(6.45%)	56,004,265(46.81%)	56,030,237(46.83%)
