# Supplementary material for: Genome-Wide Identification and Characterization of Long Noncoding RNAs of Brown to White Adipose Tissue Transformation in Goats
Source: Cells. 2019 Aug 15;8(8):904. doi: 10.3390/cells8080904 (PMC6721666; doi:10.3390/cells8080904)
Supplement: Supplementary file 1 [file cells-08-00904-s001.zip › Table S2.xlsx]

## Sheet: Sheet1
#anti-sense_lncRNA	3546(16.7%)
#intronic_lncRNA	5393(25.4%)
#lincRNA	11152(52.5%)
#sense_lncRNA	1141(5.4%)
#lncRNA_ID	lncRNA_type
MSTRG.148529.1	anti-sense_lncRNA
MSTRG.179872.2	anti-sense_lncRNA
MSTRG.306281.11	anti-sense_lncRNA
MSTRG.214383.6	anti-sense_lncRNA
MSTRG.53362.2	anti-sense_lncRNA
MSTRG.237975.6	anti-sense_lncRNA
MSTRG.119608.1	anti-sense_lncRNA
MSTRG.58234.2	anti-sense_lncRNA
MSTRG.297522.2	anti-sense_lncRNA
MSTRG.27178.1	anti-sense_lncRNA
MSTRG.70159.47	anti-sense_lncRNA
MSTRG.227108.4	anti-sense_lncRNA
MSTRG.70204.1	anti-sense_lncRNA
MSTRG.92479.1	anti-sense_lncRNA
MSTRG.128721.1	anti-sense_lncRNA
MSTRG.100651.2	anti-sense_lncRNA
MSTRG.145342.10	anti-sense_lncRNA
MSTRG.240221.1	anti-sense_lncRNA
MSTRG.69403.8	anti-sense_lncRNA
MSTRG.16624.1	anti-sense_lncRNA
MSTRG.145802.3	anti-sense_lncRNA
MSTRG.203372.1	anti-sense_lncRNA
MSTRG.180984.3	anti-sense_lncRNA
MSTRG.110119.4	anti-sense_lncRNA
MSTRG.278734.1	anti-sense_lncRNA
MSTRG.60822.2	anti-sense_lncRNA
MSTRG.69724.1	anti-sense_lncRNA
MSTRG.280071.1	anti-sense_lncRNA
MSTRG.248975.10	anti-sense_lncRNA
MSTRG.21255.7	anti-sense_lncRNA
MSTRG.242637.1	anti-sense_lncRNA
MSTRG.183912.1	anti-sense_lncRNA
MSTRG.49555.2	anti-sense_lncRNA
MSTRG.328114.1	anti-sense_lncRNA
MSTRG.310616.5	anti-sense_lncRNA
MSTRG.48295.1	anti-sense_lncRNA
MSTRG.265043.4	anti-sense_lncRNA
MSTRG.66753.1	anti-sense_lncRNA
MSTRG.273626.1	anti-sense_lncRNA
MSTRG.147120.1	anti-sense_lncRNA
MSTRG.232157.2	anti-sense_lncRNA
MSTRG.36927.3	anti-sense_lncRNA
MSTRG.147511.3	anti-sense_lncRNA
MSTRG.235109.2	anti-sense_lncRNA
MSTRG.285547.2	anti-sense_lncRNA
MSTRG.231733.1	anti-sense_lncRNA
MSTRG.75988.1	anti-sense_lncRNA
MSTRG.48220.1	anti-sense_lncRNA
MSTRG.159557.2	anti-sense_lncRNA
MSTRG.118624.3	anti-sense_lncRNA
MSTRG.302200.1	anti-sense_lncRNA
MSTRG.161403.1	anti-sense_lncRNA
MSTRG.118530.2	anti-sense_lncRNA
MSTRG.38159.5	anti-sense_lncRNA
MSTRG.133999.1	anti-sense_lncRNA
MSTRG.226175.1	anti-sense_lncRNA
MSTRG.198896.1	anti-sense_lncRNA
MSTRG.297121.7	anti-sense_lncRNA
MSTRG.260017.1	anti-sense_lncRNA
MSTRG.53982.1	anti-sense_lncRNA
MSTRG.143030.2	anti-sense_lncRNA
MSTRG.48961.1	anti-sense_lncRNA
MSTRG.105701.3	anti-sense_lncRNA
MSTRG.292562.1	anti-sense_lncRNA
MSTRG.147822.2	anti-sense_lncRNA
MSTRG.216121.1	anti-sense_lncRNA
MSTRG.316939.2	anti-sense_lncRNA
MSTRG.268639.1	anti-sense_lncRNA
MSTRG.182493.1	anti-sense_lncRNA
MSTRG.46857.1	anti-sense_lncRNA
MSTRG.208125.5	anti-sense_lncRNA
MSTRG.29.12	anti-sense_lncRNA
MSTRG.22.4	anti-sense_lncRNA
MSTRG.241659.2	anti-sense_lncRNA
MSTRG.47203.4	anti-sense_lncRNA
MSTRG.325751.7	anti-sense_lncRNA
MSTRG.309649.2	anti-sense_lncRNA
MSTRG.144402.4	anti-sense_lncRNA
MSTRG.224882.1	anti-sense_lncRNA
MSTRG.23471.1	anti-sense_lncRNA
MSTRG.220086.4	anti-sense_lncRNA
MSTRG.2868.1	anti-sense_lncRNA
MSTRG.322426.4	anti-sense_lncRNA
MSTRG.266668.1	anti-sense_lncRNA
MSTRG.79954.7	anti-sense_lncRNA
MSTRG.76408.3	anti-sense_lncRNA
MSTRG.124160.2	anti-sense_lncRNA
MSTRG.215498.2	anti-sense_lncRNA
MSTRG.208217.11	anti-sense_lncRNA
MSTRG.20324.3	anti-sense_lncRNA
MSTRG.229584.21	anti-sense_lncRNA
MSTRG.180989.1	anti-sense_lncRNA
MSTRG.38235.8	anti-sense_lncRNA
MSTRG.155337.1	anti-sense_lncRNA
MSTRG.267302.1	anti-sense_lncRNA
MSTRG.179940.2	anti-sense_lncRNA
MSTRG.235249.2	anti-sense_lncRNA
MSTRG.146801.1	anti-sense_lncRNA
MSTRG.100195.1	anti-sense_lncRNA
MSTRG.211317.2	anti-sense_lncRNA
MSTRG.318186.3	anti-sense_lncRNA
MSTRG.128137.6	anti-sense_lncRNA
MSTRG.155985.2	anti-sense_lncRNA
MSTRG.160440.1	anti-sense_lncRNA
MSTRG.234582.7	anti-sense_lncRNA
MSTRG.27060.1	anti-sense_lncRNA
MSTRG.327490.10	anti-sense_lncRNA
MSTRG.25782.1	anti-sense_lncRNA
MSTRG.13723.3	anti-sense_lncRNA
MSTRG.193506.1	anti-sense_lncRNA
MSTRG.238577.1	anti-sense_lncRNA
MSTRG.106469.2	anti-sense_lncRNA
MSTRG.92427.4	anti-sense_lncRNA
MSTRG.265926.8	anti-sense_lncRNA
MSTRG.287292.3	anti-sense_lncRNA
MSTRG.129052.1	anti-sense_lncRNA
MSTRG.162634.1	anti-sense_lncRNA
MSTRG.167267.1	anti-sense_lncRNA
MSTRG.170465.1	anti-sense_lncRNA
MSTRG.244476.3	anti-sense_lncRNA
MSTRG.108424.5	anti-sense_lncRNA
MSTRG.240021.7	anti-sense_lncRNA
MSTRG.274006.4	anti-sense_lncRNA
MSTRG.112447.1	anti-sense_lncRNA
MSTRG.266218.2	anti-sense_lncRNA
MSTRG.178163.3	anti-sense_lncRNA
MSTRG.215591.1	anti-sense_lncRNA
MSTRG.161499.1	anti-sense_lncRNA
MSTRG.252796.1	anti-sense_lncRNA
MSTRG.7358.6	anti-sense_lncRNA
MSTRG.146460.4	anti-sense_lncRNA
MSTRG.38322.2	anti-sense_lncRNA
MSTRG.234759.2	anti-sense_lncRNA
MSTRG.83278.12	anti-sense_lncRNA
MSTRG.9412.2	anti-sense_lncRNA
MSTRG.225544.3	anti-sense_lncRNA
MSTRG.97652.2	anti-sense_lncRNA
MSTRG.222405.3	anti-sense_lncRNA
MSTRG.134060.2	anti-sense_lncRNA
MSTRG.151744.1	anti-sense_lncRNA
MSTRG.95532.1	anti-sense_lncRNA
MSTRG.72254.2	anti-sense_lncRNA
MSTRG.158429.1	anti-sense_lncRNA
MSTRG.24575.2	anti-sense_lncRNA
MSTRG.227995.2	anti-sense_lncRNA
MSTRG.286934.4	anti-sense_lncRNA
MSTRG.242637.2	anti-sense_lncRNA
MSTRG.108449.2	anti-sense_lncRNA
MSTRG.54356.2	anti-sense_lncRNA
MSTRG.147237.1	anti-sense_lncRNA
MSTRG.327243.5	anti-sense_lncRNA
MSTRG.71771.2	anti-sense_lncRNA
MSTRG.188723.1	anti-sense_lncRNA
MSTRG.192868.1	anti-sense_lncRNA
MSTRG.228949.1	anti-sense_lncRNA
MSTRG.243520.6	anti-sense_lncRNA
MSTRG.29.11	anti-sense_lncRNA
MSTRG.179198.2	anti-sense_lncRNA
MSTRG.1120.10	anti-sense_lncRNA
MSTRG.157978.1	anti-sense_lncRNA
MSTRG.301810.1	anti-sense_lncRNA
MSTRG.42602.5	anti-sense_lncRNA
MSTRG.182492.1	anti-sense_lncRNA
MSTRG.231733.2	anti-sense_lncRNA
MSTRG.150660.10	anti-sense_lncRNA
MSTRG.183586.1	anti-sense_lncRNA
MSTRG.91089.1	anti-sense_lncRNA
MSTRG.169801.4	anti-sense_lncRNA
MSTRG.28235.3	anti-sense_lncRNA
MSTRG.83768.1	anti-sense_lncRNA
MSTRG.196064.2	anti-sense_lncRNA
MSTRG.31824.3	anti-sense_lncRNA
MSTRG.267356.2	anti-sense_lncRNA
MSTRG.149956.1	anti-sense_lncRNA
MSTRG.99513.1	anti-sense_lncRNA
MSTRG.47669.2	anti-sense_lncRNA
MSTRG.163263.1	anti-sense_lncRNA
MSTRG.285479.2	anti-sense_lncRNA
MSTRG.11646.1	anti-sense_lncRNA
MSTRG.230640.1	anti-sense_lncRNA
MSTRG.111443.4	anti-sense_lncRNA
MSTRG.167218.7	anti-sense_lncRNA
MSTRG.88601.1	anti-sense_lncRNA
MSTRG.271167.1	anti-sense_lncRNA
MSTRG.134060.1	anti-sense_lncRNA
MSTRG.241832.3	anti-sense_lncRNA
MSTRG.295478.3	anti-sense_lncRNA
MSTRG.97980.2	anti-sense_lncRNA
MSTRG.9142.1	anti-sense_lncRNA
MSTRG.99926.1	anti-sense_lncRNA
MSTRG.208974.2	anti-sense_lncRNA
MSTRG.222337.1	anti-sense_lncRNA
MSTRG.219953.2	anti-sense_lncRNA
MSTRG.228016.1	anti-sense_lncRNA
MSTRG.146132.4	anti-sense_lncRNA
MSTRG.282076.2	anti-sense_lncRNA
MSTRG.237611.4	anti-sense_lncRNA
MSTRG.267148.1	anti-sense_lncRNA
MSTRG.28154.2	anti-sense_lncRNA
MSTRG.198896.4	anti-sense_lncRNA
MSTRG.313236.4	anti-sense_lncRNA
MSTRG.38235.4	anti-sense_lncRNA
MSTRG.52969.3	anti-sense_lncRNA
MSTRG.228408.1	anti-sense_lncRNA
MSTRG.109398.9	anti-sense_lncRNA
MSTRG.148490.1	anti-sense_lncRNA
MSTRG.234582.2	anti-sense_lncRNA
MSTRG.283267.1	anti-sense_lncRNA
MSTRG.27427.8	anti-sense_lncRNA
MSTRG.144402.2	anti-sense_lncRNA
MSTRG.197166.1	anti-sense_lncRNA
MSTRG.154478.2	anti-sense_lncRNA
MSTRG.40901.5	anti-sense_lncRNA
MSTRG.287267.1	anti-sense_lncRNA
MSTRG.158625.2	anti-sense_lncRNA
MSTRG.54437.15	anti-sense_lncRNA
MSTRG.108065.7	anti-sense_lncRNA
MSTRG.150660.11	anti-sense_lncRNA
MSTRG.182183.1	anti-sense_lncRNA
MSTRG.271780.1	anti-sense_lncRNA
MSTRG.303206.14	anti-sense_lncRNA
MSTRG.264244.1	anti-sense_lncRNA
MSTRG.123993.8	anti-sense_lncRNA
MSTRG.297121.3	anti-sense_lncRNA
MSTRG.282922.2	anti-sense_lncRNA
MSTRG.267306.3	anti-sense_lncRNA
MSTRG.291328.1	anti-sense_lncRNA
MSTRG.273311.10	anti-sense_lncRNA
MSTRG.130781.3	anti-sense_lncRNA
MSTRG.92648.1	anti-sense_lncRNA
MSTRG.240530.1	anti-sense_lncRNA
MSTRG.298234.1	anti-sense_lncRNA
MSTRG.242621.1	anti-sense_lncRNA
MSTRG.291300.2	anti-sense_lncRNA
MSTRG.103153.2	anti-sense_lncRNA
MSTRG.65696.2	anti-sense_lncRNA
MSTRG.200486.1	anti-sense_lncRNA
MSTRG.287088.1	anti-sense_lncRNA
MSTRG.43664.5	anti-sense_lncRNA
MSTRG.291303.1	anti-sense_lncRNA
MSTRG.227860.13	anti-sense_lncRNA
MSTRG.13900.2	anti-sense_lncRNA
MSTRG.143333.1	anti-sense_lncRNA
MSTRG.242621.7	anti-sense_lncRNA
MSTRG.78794.1	anti-sense_lncRNA
MSTRG.320314.3	anti-sense_lncRNA
MSTRG.209379.10	anti-sense_lncRNA
MSTRG.107847.4	anti-sense_lncRNA
MSTRG.279959.10	anti-sense_lncRNA
MSTRG.308348.3	anti-sense_lncRNA
MSTRG.297936.2	anti-sense_lncRNA
MSTRG.269331.2	anti-sense_lncRNA
MSTRG.312558.1	anti-sense_lncRNA
MSTRG.65781.2	anti-sense_lncRNA
MSTRG.45446.6	anti-sense_lncRNA
MSTRG.58234.3	anti-sense_lncRNA
MSTRG.47391.1	anti-sense_lncRNA
MSTRG.205279.3	anti-sense_lncRNA
MSTRG.310883.1	anti-sense_lncRNA
MSTRG.109958.2	anti-sense_lncRNA
MSTRG.234615.1	anti-sense_lncRNA
MSTRG.150484.2	anti-sense_lncRNA
MSTRG.112120.8	anti-sense_lncRNA
MSTRG.144076.1	anti-sense_lncRNA
MSTRG.314354.1	anti-sense_lncRNA
MSTRG.4644.2	anti-sense_lncRNA
MSTRG.233420.2	anti-sense_lncRNA
MSTRG.114905.6	anti-sense_lncRNA
MSTRG.249783.4	anti-sense_lncRNA
MSTRG.139251.4	anti-sense_lncRNA
MSTRG.65696.12	anti-sense_lncRNA
MSTRG.177272.4	anti-sense_lncRNA
MSTRG.293864.2	anti-sense_lncRNA
MSTRG.264244.17	anti-sense_lncRNA
MSTRG.209376.2	anti-sense_lncRNA
MSTRG.114905.15	anti-sense_lncRNA
MSTRG.198204.3	anti-sense_lncRNA
MSTRG.77701.2	anti-sense_lncRNA
MSTRG.27976.2	anti-sense_lncRNA
MSTRG.235909.1	anti-sense_lncRNA
MSTRG.107284.1	anti-sense_lncRNA
MSTRG.276382.1	anti-sense_lncRNA
MSTRG.239561.7	anti-sense_lncRNA
MSTRG.34830.1	anti-sense_lncRNA
MSTRG.151788.4	anti-sense_lncRNA
MSTRG.169248.1	anti-sense_lncRNA
MSTRG.229459.1	anti-sense_lncRNA
MSTRG.198206.6	anti-sense_lncRNA
MSTRG.206949.1	anti-sense_lncRNA
MSTRG.235154.1	anti-sense_lncRNA
MSTRG.122744.1	anti-sense_lncRNA
MSTRG.138551.4	anti-sense_lncRNA
MSTRG.120237.2	anti-sense_lncRNA
MSTRG.197362.2	anti-sense_lncRNA
MSTRG.276371.1	anti-sense_lncRNA
MSTRG.196904.3	anti-sense_lncRNA
MSTRG.83850.17	anti-sense_lncRNA
MSTRG.108057.5	anti-sense_lncRNA
MSTRG.144155.1	anti-sense_lncRNA
MSTRG.107712.1	anti-sense_lncRNA
MSTRG.38235.7	anti-sense_lncRNA
MSTRG.50235.10	anti-sense_lncRNA
MSTRG.285547.1	anti-sense_lncRNA
MSTRG.173580.2	anti-sense_lncRNA
MSTRG.278211.1	anti-sense_lncRNA
MSTRG.74728.1	anti-sense_lncRNA
MSTRG.48828.1	anti-sense_lncRNA
MSTRG.240969.1	anti-sense_lncRNA
MSTRG.189102.2	anti-sense_lncRNA
MSTRG.64547.1	anti-sense_lncRNA
MSTRG.277501.1	anti-sense_lncRNA
MSTRG.69341.1	anti-sense_lncRNA
MSTRG.310616.4	anti-sense_lncRNA
MSTRG.327490.25	anti-sense_lncRNA
MSTRG.255162.2	anti-sense_lncRNA
MSTRG.27178.4	anti-sense_lncRNA
MSTRG.93607.1	anti-sense_lncRNA
MSTRG.310247.4	anti-sense_lncRNA
MSTRG.208741.5	anti-sense_lncRNA
MSTRG.258309.2	anti-sense_lncRNA
MSTRG.162867.8	anti-sense_lncRNA
MSTRG.57743.2	anti-sense_lncRNA
MSTRG.208741.2	anti-sense_lncRNA
MSTRG.301285.1	anti-sense_lncRNA
MSTRG.216557.2	anti-sense_lncRNA
MSTRG.78751.3	anti-sense_lncRNA
MSTRG.138551.15	anti-sense_lncRNA
MSTRG.114132.4	anti-sense_lncRNA
MSTRG.257538.7	anti-sense_lncRNA
MSTRG.223254.1	anti-sense_lncRNA
MSTRG.303679.1	anti-sense_lncRNA
MSTRG.232145.1	anti-sense_lncRNA
MSTRG.146264.1	anti-sense_lncRNA
MSTRG.34865.3	anti-sense_lncRNA
MSTRG.67242.3	anti-sense_lncRNA
MSTRG.21523.1	anti-sense_lncRNA
MSTRG.298789.5	anti-sense_lncRNA
MSTRG.266639.3	anti-sense_lncRNA
MSTRG.133347.1	anti-sense_lncRNA
MSTRG.235782.5	anti-sense_lncRNA
MSTRG.145245.2	anti-sense_lncRNA
MSTRG.76688.3	anti-sense_lncRNA
MSTRG.265876.2	anti-sense_lncRNA
MSTRG.247745.1	anti-sense_lncRNA
MSTRG.224652.1	anti-sense_lncRNA
MSTRG.293498.1	anti-sense_lncRNA
MSTRG.444.6	anti-sense_lncRNA
MSTRG.225523.1	anti-sense_lncRNA
MSTRG.49609.2	anti-sense_lncRNA
MSTRG.231931.1	anti-sense_lncRNA
MSTRG.115619.1	anti-sense_lncRNA
MSTRG.21599.3	anti-sense_lncRNA
MSTRG.174587.1	anti-sense_lncRNA
MSTRG.265926.5	anti-sense_lncRNA
MSTRG.138986.9	anti-sense_lncRNA
MSTRG.291300.1	anti-sense_lncRNA
MSTRG.60996.4	anti-sense_lncRNA
MSTRG.147771.2	anti-sense_lncRNA
MSTRG.266639.7	anti-sense_lncRNA
MSTRG.191030.1	anti-sense_lncRNA
MSTRG.93907.3	anti-sense_lncRNA
MSTRG.198202.3	anti-sense_lncRNA
MSTRG.100651.1	anti-sense_lncRNA
MSTRG.1486.2	anti-sense_lncRNA
MSTRG.289639.1	anti-sense_lncRNA
MSTRG.162369.2	anti-sense_lncRNA
MSTRG.225544.1	anti-sense_lncRNA
MSTRG.110331.9	anti-sense_lncRNA
MSTRG.39334.2	anti-sense_lncRNA
MSTRG.109398.1	anti-sense_lncRNA
MSTRG.43873.34	anti-sense_lncRNA
MSTRG.272694.6	anti-sense_lncRNA
MSTRG.26187.1	anti-sense_lncRNA
MSTRG.61408.1	anti-sense_lncRNA
MSTRG.246873.13	anti-sense_lncRNA
MSTRG.110949.6	anti-sense_lncRNA
MSTRG.238850.6	anti-sense_lncRNA
MSTRG.174029.1	anti-sense_lncRNA
MSTRG.84105.2	anti-sense_lncRNA
MSTRG.194049.1	anti-sense_lncRNA
MSTRG.265424.3	anti-sense_lncRNA
MSTRG.48728.2	anti-sense_lncRNA
MSTRG.267269.1	anti-sense_lncRNA
MSTRG.90169.1	anti-sense_lncRNA
MSTRG.266527.20	anti-sense_lncRNA
MSTRG.179576.1	anti-sense_lncRNA
MSTRG.222384.3	anti-sense_lncRNA
MSTRG.295909.1	anti-sense_lncRNA
MSTRG.264244.31	anti-sense_lncRNA
MSTRG.97174.9	anti-sense_lncRNA
MSTRG.215681.1	anti-sense_lncRNA
MSTRG.322602.1	anti-sense_lncRNA
MSTRG.37176.1	anti-sense_lncRNA
MSTRG.239533.1	anti-sense_lncRNA
MSTRG.303206.7	anti-sense_lncRNA
MSTRG.168251.17	anti-sense_lncRNA
MSTRG.162706.4	anti-sense_lncRNA
MSTRG.154432.1	anti-sense_lncRNA
MSTRG.229815.2	anti-sense_lncRNA
MSTRG.77788.1	anti-sense_lncRNA
MSTRG.56258.1	anti-sense_lncRNA
MSTRG.327711.2	anti-sense_lncRNA
MSTRG.237975.10	anti-sense_lncRNA
MSTRG.69405.2	anti-sense_lncRNA
MSTRG.70162.1	anti-sense_lncRNA
MSTRG.236141.1	anti-sense_lncRNA
MSTRG.117706.11	anti-sense_lncRNA
MSTRG.299164.1	anti-sense_lncRNA
MSTRG.53743.1	anti-sense_lncRNA
MSTRG.237611.13	anti-sense_lncRNA
MSTRG.119261.2	anti-sense_lncRNA
MSTRG.203608.16	anti-sense_lncRNA
MSTRG.26468.5	anti-sense_lncRNA
MSTRG.29.6	anti-sense_lncRNA
MSTRG.46561.3	anti-sense_lncRNA
MSTRG.227576.1	anti-sense_lncRNA
MSTRG.308584.2	anti-sense_lncRNA
MSTRG.32713.7	anti-sense_lncRNA
MSTRG.299970.1	anti-sense_lncRNA
MSTRG.221590.1	anti-sense_lncRNA
MSTRG.57880.5	anti-sense_lncRNA
MSTRG.162706.3	anti-sense_lncRNA
MSTRG.81945.1	anti-sense_lncRNA
MSTRG.114905.3	anti-sense_lncRNA
MSTRG.38745.1	anti-sense_lncRNA
MSTRG.144402.5	anti-sense_lncRNA
MSTRG.29.2	anti-sense_lncRNA
MSTRG.118127.1	anti-sense_lncRNA
MSTRG.310218.3	anti-sense_lncRNA
MSTRG.115668.16	anti-sense_lncRNA
MSTRG.289265.1	anti-sense_lncRNA
MSTRG.198203.1	anti-sense_lncRNA
MSTRG.83786.1	anti-sense_lncRNA
MSTRG.305445.1	anti-sense_lncRNA
MSTRG.88689.1	anti-sense_lncRNA
MSTRG.13557.1	anti-sense_lncRNA
MSTRG.180469.1	anti-sense_lncRNA
MSTRG.98971.8	anti-sense_lncRNA
MSTRG.271411.1	anti-sense_lncRNA
MSTRG.313236.5	anti-sense_lncRNA
MSTRG.219975.4	anti-sense_lncRNA
MSTRG.201425.1	anti-sense_lncRNA
MSTRG.286810.1	anti-sense_lncRNA
MSTRG.318411.1	anti-sense_lncRNA
MSTRG.160874.1	anti-sense_lncRNA
MSTRG.257907.2	anti-sense_lncRNA
MSTRG.196461.2	anti-sense_lncRNA
MSTRG.321867.19	anti-sense_lncRNA
MSTRG.204801.1	anti-sense_lncRNA
MSTRG.113926.1	anti-sense_lncRNA
MSTRG.198202.2	anti-sense_lncRNA
MSTRG.319890.11	anti-sense_lncRNA
MSTRG.279149.1	anti-sense_lncRNA
MSTRG.106469.3	anti-sense_lncRNA
MSTRG.177744.2	anti-sense_lncRNA
MSTRG.289567.1	anti-sense_lncRNA
MSTRG.276371.3	anti-sense_lncRNA
MSTRG.110544.1	anti-sense_lncRNA
MSTRG.216639.3	anti-sense_lncRNA
MSTRG.157859.5	anti-sense_lncRNA
MSTRG.213313.3	anti-sense_lncRNA
MSTRG.94829.1	anti-sense_lncRNA
MSTRG.235573.1	anti-sense_lncRNA
MSTRG.80209.2	anti-sense_lncRNA
MSTRG.237975.9	anti-sense_lncRNA
MSTRG.322612.1	anti-sense_lncRNA
MSTRG.292414.5	anti-sense_lncRNA
MSTRG.69288.1	anti-sense_lncRNA
MSTRG.286315.2	anti-sense_lncRNA
MSTRG.235807.1	anti-sense_lncRNA
MSTRG.17405.1	anti-sense_lncRNA
MSTRG.249367.9	anti-sense_lncRNA
MSTRG.204124.1	anti-sense_lncRNA
MSTRG.21215.5	anti-sense_lncRNA
MSTRG.224354.2	anti-sense_lncRNA
MSTRG.208217.7	anti-sense_lncRNA
MSTRG.5421.1	anti-sense_lncRNA
MSTRG.291319.1	anti-sense_lncRNA
MSTRG.195325.4	anti-sense_lncRNA
MSTRG.114594.1	anti-sense_lncRNA
MSTRG.27178.2	anti-sense_lncRNA
MSTRG.22324.1	anti-sense_lncRNA
MSTRG.154490.7	anti-sense_lncRNA
MSTRG.162371.1	anti-sense_lncRNA
MSTRG.198618.1	anti-sense_lncRNA
MSTRG.229151.1	anti-sense_lncRNA
MSTRG.318787.4	anti-sense_lncRNA
MSTRG.152233.2	anti-sense_lncRNA
MSTRG.132542.2	anti-sense_lncRNA
MSTRG.152656.12	anti-sense_lncRNA
MSTRG.214383.5	anti-sense_lncRNA
MSTRG.3253.1	anti-sense_lncRNA
MSTRG.278098.2	anti-sense_lncRNA
MSTRG.201862.2	anti-sense_lncRNA
MSTRG.261147.1	anti-sense_lncRNA
MSTRG.254413.5	anti-sense_lncRNA
MSTRG.241784.1	anti-sense_lncRNA
MSTRG.222764.1	anti-sense_lncRNA
MSTRG.37176.8	anti-sense_lncRNA
MSTRG.310616.6	anti-sense_lncRNA
MSTRG.230250.1	anti-sense_lncRNA
MSTRG.127764.3	anti-sense_lncRNA
MSTRG.254483.1	anti-sense_lncRNA
MSTRG.271388.2	anti-sense_lncRNA
MSTRG.58234.6	anti-sense_lncRNA
MSTRG.19381.9	anti-sense_lncRNA
MSTRG.108057.3	anti-sense_lncRNA
MSTRG.285229.1	anti-sense_lncRNA
MSTRG.204482.1	anti-sense_lncRNA
MSTRG.83256.2	anti-sense_lncRNA
MSTRG.214103.1	anti-sense_lncRNA
MSTRG.80209.3	anti-sense_lncRNA
MSTRG.327540.1	anti-sense_lncRNA
MSTRG.89593.1	anti-sense_lncRNA
MSTRG.223942.3	anti-sense_lncRNA
MSTRG.168000.1	anti-sense_lncRNA
MSTRG.278454.2	anti-sense_lncRNA
MSTRG.287424.18	anti-sense_lncRNA
MSTRG.150660.9	anti-sense_lncRNA
MSTRG.65711.3	anti-sense_lncRNA
MSTRG.129807.1	anti-sense_lncRNA
MSTRG.66722.2	anti-sense_lncRNA
MSTRG.230157.1	anti-sense_lncRNA
MSTRG.134060.4	anti-sense_lncRNA
MSTRG.125503.5	anti-sense_lncRNA
MSTRG.1120.7	anti-sense_lncRNA
MSTRG.133155.4	anti-sense_lncRNA
MSTRG.117039.6	anti-sense_lncRNA
MSTRG.82260.3	anti-sense_lncRNA
MSTRG.70159.43	anti-sense_lncRNA
MSTRG.103703.12	anti-sense_lncRNA
MSTRG.208125.2	anti-sense_lncRNA
MSTRG.177272.1	anti-sense_lncRNA
MSTRG.72607.1	anti-sense_lncRNA
MSTRG.58122.1	anti-sense_lncRNA
MSTRG.236046.1	anti-sense_lncRNA
MSTRG.114905.19	anti-sense_lncRNA
MSTRG.305577.1	anti-sense_lncRNA
MSTRG.16141.1	anti-sense_lncRNA
MSTRG.292377.1	anti-sense_lncRNA
MSTRG.79954.4	anti-sense_lncRNA
MSTRG.20779.4	anti-sense_lncRNA
MSTRG.89593.2	anti-sense_lncRNA
MSTRG.231613.1	anti-sense_lncRNA
MSTRG.75599.1	anti-sense_lncRNA
MSTRG.223942.5	anti-sense_lncRNA
MSTRG.45561.1	anti-sense_lncRNA
MSTRG.110993.2	anti-sense_lncRNA
MSTRG.161403.3	anti-sense_lncRNA
MSTRG.15463.4	anti-sense_lncRNA
MSTRG.73717.1	anti-sense_lncRNA
MSTRG.239561.5	anti-sense_lncRNA
MSTRG.49343.6	anti-sense_lncRNA
MSTRG.230265.30	anti-sense_lncRNA
MSTRG.259256.1	anti-sense_lncRNA
MSTRG.241672.2	anti-sense_lncRNA
MSTRG.161458.1	anti-sense_lncRNA
MSTRG.238850.5	anti-sense_lncRNA
MSTRG.22932.1	anti-sense_lncRNA
MSTRG.292934.1	anti-sense_lncRNA
MSTRG.193969.1	anti-sense_lncRNA
MSTRG.276372.3	anti-sense_lncRNA
MSTRG.229236.1	anti-sense_lncRNA
MSTRG.214134.1	anti-sense_lncRNA
MSTRG.322392.1	anti-sense_lncRNA
MSTRG.144652.1	anti-sense_lncRNA
MSTRG.309684.2	anti-sense_lncRNA
MSTRG.273291.1	anti-sense_lncRNA
MSTRG.243884.2	anti-sense_lncRNA
MSTRG.307052.3	anti-sense_lncRNA
MSTRG.227860.22	anti-sense_lncRNA
MSTRG.267180.1	anti-sense_lncRNA
MSTRG.310616.2	anti-sense_lncRNA
MSTRG.100242.7	anti-sense_lncRNA
MSTRG.19796.4	anti-sense_lncRNA
MSTRG.278421.2	anti-sense_lncRNA
MSTRG.226923.1	anti-sense_lncRNA
MSTRG.50009.1	anti-sense_lncRNA
MSTRG.301089.1	anti-sense_lncRNA
MSTRG.292414.7	anti-sense_lncRNA
MSTRG.217765.9	anti-sense_lncRNA
MSTRG.150398.1	anti-sense_lncRNA
MSTRG.207375.1	anti-sense_lncRNA
MSTRG.81687.1	anti-sense_lncRNA
MSTRG.100820.2	anti-sense_lncRNA
MSTRG.216613.1	anti-sense_lncRNA
MSTRG.15388.1	anti-sense_lncRNA
MSTRG.17622.1	anti-sense_lncRNA
MSTRG.222305.18	anti-sense_lncRNA
MSTRG.273311.1	anti-sense_lncRNA
MSTRG.60124.12	anti-sense_lncRNA
MSTRG.306281.5	anti-sense_lncRNA
MSTRG.167973.3	anti-sense_lncRNA
MSTRG.22326.21	anti-sense_lncRNA
MSTRG.73555.1	anti-sense_lncRNA
MSTRG.77675.7	anti-sense_lncRNA
MSTRG.225544.2	anti-sense_lncRNA
MSTRG.20078.1	anti-sense_lncRNA
MSTRG.204472.1	anti-sense_lncRNA
MSTRG.231862.2	anti-sense_lncRNA
MSTRG.145342.2	anti-sense_lncRNA
MSTRG.206859.2	anti-sense_lncRNA
MSTRG.226439.1	anti-sense_lncRNA
MSTRG.103703.13	anti-sense_lncRNA
MSTRG.83381.4	anti-sense_lncRNA
MSTRG.301383.3	anti-sense_lncRNA
MSTRG.83850.16	anti-sense_lncRNA
MSTRG.297121.1	anti-sense_lncRNA
MSTRG.7491.1	anti-sense_lncRNA
MSTRG.110160.1	anti-sense_lncRNA
MSTRG.96208.12	anti-sense_lncRNA
MSTRG.135597.1	anti-sense_lncRNA
MSTRG.271042.1	anti-sense_lncRNA
MSTRG.92969.2	anti-sense_lncRNA
MSTRG.113919.1	anti-sense_lncRNA
MSTRG.70167.1	anti-sense_lncRNA
MSTRG.161743.1	anti-sense_lncRNA
MSTRG.195785.3	anti-sense_lncRNA
MSTRG.278920.5	anti-sense_lncRNA
MSTRG.194925.1	anti-sense_lncRNA
MSTRG.96290.2	anti-sense_lncRNA
MSTRG.70601.4	anti-sense_lncRNA
MSTRG.328327.3	anti-sense_lncRNA
MSTRG.118938.7	anti-sense_lncRNA
MSTRG.162581.11	anti-sense_lncRNA
MSTRG.132315.1	anti-sense_lncRNA
MSTRG.292069.1	anti-sense_lncRNA
MSTRG.163401.1	anti-sense_lncRNA
MSTRG.257928.3	anti-sense_lncRNA
MSTRG.310377.2	anti-sense_lncRNA
MSTRG.113522.23	anti-sense_lncRNA
MSTRG.201589.1	anti-sense_lncRNA
MSTRG.49755.1	anti-sense_lncRNA
MSTRG.46378.4	anti-sense_lncRNA
MSTRG.235970.5	anti-sense_lncRNA
MSTRG.219914.2	anti-sense_lncRNA
MSTRG.14775.2	anti-sense_lncRNA
MSTRG.81510.2	anti-sense_lncRNA
MSTRG.113926.2	anti-sense_lncRNA
MSTRG.192049.1	anti-sense_lncRNA
MSTRG.213362.1	anti-sense_lncRNA
MSTRG.27976.1	anti-sense_lncRNA
MSTRG.266329.1	anti-sense_lncRNA
MSTRG.266713.3	anti-sense_lncRNA
MSTRG.77504.3	anti-sense_lncRNA
MSTRG.146132.2	anti-sense_lncRNA
MSTRG.319890.2	anti-sense_lncRNA
MSTRG.149082.6	anti-sense_lncRNA
MSTRG.310616.3	anti-sense_lncRNA
MSTRG.183567.1	anti-sense_lncRNA
MSTRG.204797.3	anti-sense_lncRNA
MSTRG.151713.1	anti-sense_lncRNA
MSTRG.140335.1	anti-sense_lncRNA
MSTRG.166320.4	anti-sense_lncRNA
MSTRG.32500.1	anti-sense_lncRNA
MSTRG.19344.5	anti-sense_lncRNA
MSTRG.29.13	anti-sense_lncRNA
MSTRG.110331.6	anti-sense_lncRNA
MSTRG.213326.1	anti-sense_lncRNA
MSTRG.77319.4	anti-sense_lncRNA
MSTRG.40901.4	anti-sense_lncRNA
MSTRG.274006.2	anti-sense_lncRNA
MSTRG.92427.3	anti-sense_lncRNA
MSTRG.220993.1	anti-sense_lncRNA
MSTRG.107549.3	anti-sense_lncRNA
MSTRG.205794.1	anti-sense_lncRNA
MSTRG.287023.2	anti-sense_lncRNA
MSTRG.304948.1	anti-sense_lncRNA
MSTRG.70050.2	anti-sense_lncRNA
MSTRG.70159.41	anti-sense_lncRNA
MSTRG.223424.2	anti-sense_lncRNA
MSTRG.150660.8	anti-sense_lncRNA
MSTRG.112411.5	anti-sense_lncRNA
MSTRG.42602.2	anti-sense_lncRNA
MSTRG.287174.4	anti-sense_lncRNA
MSTRG.301527.1	anti-sense_lncRNA
MSTRG.196183.1	anti-sense_lncRNA
MSTRG.272819.2	anti-sense_lncRNA
MSTRG.203739.1	anti-sense_lncRNA
MSTRG.192422.1	anti-sense_lncRNA
MSTRG.314354.2	anti-sense_lncRNA
MSTRG.298550.2	anti-sense_lncRNA
MSTRG.90169.2	anti-sense_lncRNA
MSTRG.297508.2	anti-sense_lncRNA
MSTRG.190440.17	anti-sense_lncRNA
MSTRG.135634.2	anti-sense_lncRNA
MSTRG.145803.3	anti-sense_lncRNA
MSTRG.75036.24	anti-sense_lncRNA
MSTRG.55110.1	anti-sense_lncRNA
MSTRG.49304.2	anti-sense_lncRNA
MSTRG.321867.8	anti-sense_lncRNA
MSTRG.8722.7	anti-sense_lncRNA
MSTRG.223998.1	anti-sense_lncRNA
MSTRG.194714.2	anti-sense_lncRNA
MSTRG.320842.1	anti-sense_lncRNA
MSTRG.288218.2	anti-sense_lncRNA
MSTRG.144361.1	anti-sense_lncRNA
MSTRG.155933.2	anti-sense_lncRNA
MSTRG.259248.1	anti-sense_lncRNA
MSTRG.79204.1	anti-sense_lncRNA
MSTRG.236198.2	anti-sense_lncRNA
MSTRG.295539.2	anti-sense_lncRNA
MSTRG.266277.1	anti-sense_lncRNA
MSTRG.263455.10	anti-sense_lncRNA
MSTRG.313236.7	anti-sense_lncRNA
MSTRG.114905.7	anti-sense_lncRNA
MSTRG.327483.8	anti-sense_lncRNA
MSTRG.181955.1	anti-sense_lncRNA
MSTRG.297397.1	anti-sense_lncRNA
MSTRG.90751.4	anti-sense_lncRNA
MSTRG.112411.6	anti-sense_lncRNA
MSTRG.158577.7	anti-sense_lncRNA
MSTRG.197576.1	anti-sense_lncRNA
MSTRG.242178.2	anti-sense_lncRNA
MSTRG.151240.1	anti-sense_lncRNA
MSTRG.79954.2	anti-sense_lncRNA
MSTRG.301358.2	anti-sense_lncRNA
MSTRG.176329.1	anti-sense_lncRNA
MSTRG.309512.1	anti-sense_lncRNA
MSTRG.155952.1	anti-sense_lncRNA
MSTRG.230789.5	anti-sense_lncRNA
MSTRG.330032.2	anti-sense_lncRNA
MSTRG.229271.11	anti-sense_lncRNA
MSTRG.67757.1	anti-sense_lncRNA
MSTRG.310611.1	anti-sense_lncRNA
MSTRG.8722.3	anti-sense_lncRNA
MSTRG.291364.1	anti-sense_lncRNA
MSTRG.35445.5	anti-sense_lncRNA
MSTRG.222007.18	anti-sense_lncRNA
MSTRG.234781.1	anti-sense_lncRNA
MSTRG.152576.1	anti-sense_lncRNA
MSTRG.49127.2	anti-sense_lncRNA
MSTRG.281803.1	anti-sense_lncRNA
MSTRG.39268.3	anti-sense_lncRNA
MSTRG.312934.1	anti-sense_lncRNA
MSTRG.231476.1	anti-sense_lncRNA
MSTRG.229491.2	anti-sense_lncRNA
MSTRG.181753.1	anti-sense_lncRNA
MSTRG.320300.1	anti-sense_lncRNA
MSTRG.52666.1	anti-sense_lncRNA
MSTRG.262004.1	anti-sense_lncRNA
MSTRG.115668.17	anti-sense_lncRNA
MSTRG.81999.3	anti-sense_lncRNA
MSTRG.238763.1	anti-sense_lncRNA
MSTRG.273311.6	anti-sense_lncRNA
MSTRG.306281.8	anti-sense_lncRNA
MSTRG.11485.1	anti-sense_lncRNA
MSTRG.45446.4	anti-sense_lncRNA
MSTRG.96073.1	anti-sense_lncRNA
MSTRG.47203.2	anti-sense_lncRNA
MSTRG.157859.2	anti-sense_lncRNA
MSTRG.249783.3	anti-sense_lncRNA
MSTRG.99162.3	anti-sense_lncRNA
MSTRG.154490.9	anti-sense_lncRNA
MSTRG.229584.30	anti-sense_lncRNA
MSTRG.226374.4	anti-sense_lncRNA
MSTRG.69613.2	anti-sense_lncRNA
MSTRG.235970.3	anti-sense_lncRNA
MSTRG.38237.1	anti-sense_lncRNA
MSTRG.99336.2	anti-sense_lncRNA
MSTRG.65709.13	anti-sense_lncRNA
MSTRG.105652.1	anti-sense_lncRNA
MSTRG.155277.2	anti-sense_lncRNA
MSTRG.158550.1	anti-sense_lncRNA
MSTRG.160042.1	anti-sense_lncRNA
MSTRG.49404.23	anti-sense_lncRNA
MSTRG.9653.11	anti-sense_lncRNA
MSTRG.168251.12	anti-sense_lncRNA
MSTRG.143475.2	anti-sense_lncRNA
MSTRG.219975.5	anti-sense_lncRNA
MSTRG.330214.28	anti-sense_lncRNA
MSTRG.246797.1	anti-sense_lncRNA
MSTRG.182985.6	anti-sense_lncRNA
MSTRG.317788.2	anti-sense_lncRNA
MSTRG.189681.1	anti-sense_lncRNA
MSTRG.21255.10	anti-sense_lncRNA
MSTRG.138575.1	anti-sense_lncRNA
MSTRG.70601.2	anti-sense_lncRNA
MSTRG.299692.14	anti-sense_lncRNA
MSTRG.235813.1	anti-sense_lncRNA
MSTRG.69405.1	anti-sense_lncRNA
MSTRG.218036.1	anti-sense_lncRNA
MSTRG.233619.1	anti-sense_lncRNA
MSTRG.197004.1	anti-sense_lncRNA
MSTRG.17622.10	anti-sense_lncRNA
MSTRG.285548.1	anti-sense_lncRNA
MSTRG.21215.1	anti-sense_lncRNA
MSTRG.177272.3	anti-sense_lncRNA
MSTRG.253715.2	anti-sense_lncRNA
MSTRG.48431.1	anti-sense_lncRNA
MSTRG.232008.1	anti-sense_lncRNA
MSTRG.149334.2	anti-sense_lncRNA
MSTRG.223309.1	anti-sense_lncRNA
MSTRG.12669.7	anti-sense_lncRNA
MSTRG.217765.6	anti-sense_lncRNA
MSTRG.67460.7	anti-sense_lncRNA
MSTRG.133166.10	anti-sense_lncRNA
MSTRG.259740.6	anti-sense_lncRNA
MSTRG.244750.1	anti-sense_lncRNA
MSTRG.254722.1	anti-sense_lncRNA
MSTRG.223942.4	anti-sense_lncRNA
MSTRG.38070.1	anti-sense_lncRNA
MSTRG.130419.1	anti-sense_lncRNA
MSTRG.237975.11	anti-sense_lncRNA
MSTRG.266527.17	anti-sense_lncRNA
MSTRG.243730.1	anti-sense_lncRNA
MSTRG.226138.1	anti-sense_lncRNA
MSTRG.115668.12	anti-sense_lncRNA
MSTRG.254413.6	anti-sense_lncRNA
MSTRG.139256.5	anti-sense_lncRNA
MSTRG.322426.2	anti-sense_lncRNA
MSTRG.235707.2	anti-sense_lncRNA
MSTRG.67242.7	anti-sense_lncRNA
MSTRG.265817.1	anti-sense_lncRNA
MSTRG.308758.4	anti-sense_lncRNA
MSTRG.266481.3	anti-sense_lncRNA
MSTRG.70454.1	anti-sense_lncRNA
MSTRG.106896.3	anti-sense_lncRNA
MSTRG.70159.42	anti-sense_lncRNA
MSTRG.254398.1	anti-sense_lncRNA
MSTRG.292414.4	anti-sense_lncRNA
MSTRG.196182.1	anti-sense_lncRNA
MSTRG.68899.4	anti-sense_lncRNA
MSTRG.115604.1	anti-sense_lncRNA
MSTRG.234127.1	anti-sense_lncRNA
MSTRG.102596.1	anti-sense_lncRNA
MSTRG.176834.1	anti-sense_lncRNA
MSTRG.46055.1	anti-sense_lncRNA
MSTRG.88123.4	anti-sense_lncRNA
MSTRG.114218.1	anti-sense_lncRNA
MSTRG.213874.1	anti-sense_lncRNA
MSTRG.114905.18	anti-sense_lncRNA
MSTRG.81205.2	anti-sense_lncRNA
MSTRG.231401.2	anti-sense_lncRNA
MSTRG.44750.5	anti-sense_lncRNA
MSTRG.233097.1	anti-sense_lncRNA
MSTRG.106655.2	anti-sense_lncRNA
MSTRG.141047.2	anti-sense_lncRNA
MSTRG.299692.10	anti-sense_lncRNA
MSTRG.215159.1	anti-sense_lncRNA
MSTRG.128382.1	anti-sense_lncRNA
MSTRG.297147.4	anti-sense_lncRNA
MSTRG.272694.7	anti-sense_lncRNA
MSTRG.290608.2	anti-sense_lncRNA
MSTRG.39450.2	anti-sense_lncRNA
MSTRG.288171.2	anti-sense_lncRNA
MSTRG.305373.20	anti-sense_lncRNA
MSTRG.94498.1	anti-sense_lncRNA
MSTRG.214383.8	anti-sense_lncRNA
MSTRG.278224.1	anti-sense_lncRNA
MSTRG.232857.3	anti-sense_lncRNA
MSTRG.226374.3	anti-sense_lncRNA
MSTRG.153209.6	anti-sense_lncRNA
MSTRG.118905.4	anti-sense_lncRNA
MSTRG.37401.3	anti-sense_lncRNA
MSTRG.162105.1	anti-sense_lncRNA
MSTRG.47006.1	anti-sense_lncRNA
MSTRG.145803.4	anti-sense_lncRNA
MSTRG.291537.1	anti-sense_lncRNA
MSTRG.257565.1	anti-sense_lncRNA
MSTRG.314178.1	anti-sense_lncRNA
MSTRG.270979.2	anti-sense_lncRNA
MSTRG.81297.1	anti-sense_lncRNA
MSTRG.244392.2	anti-sense_lncRNA
MSTRG.7358.11	anti-sense_lncRNA
MSTRG.202252.2	anti-sense_lncRNA
MSTRG.208217.3	anti-sense_lncRNA
MSTRG.97980.3	anti-sense_lncRNA
MSTRG.65696.11	anti-sense_lncRNA
MSTRG.235998.1	anti-sense_lncRNA
MSTRG.259337.2	anti-sense_lncRNA
MSTRG.96373.3	anti-sense_lncRNA
MSTRG.123993.11	anti-sense_lncRNA
MSTRG.114150.11	anti-sense_lncRNA
MSTRG.230138.1	anti-sense_lncRNA
MSTRG.285499.1	anti-sense_lncRNA
MSTRG.10311.1	anti-sense_lncRNA
MSTRG.177481.4	anti-sense_lncRNA
MSTRG.39562.1	anti-sense_lncRNA
MSTRG.284660.1	anti-sense_lncRNA
MSTRG.216557.4	anti-sense_lncRNA
MSTRG.20982.1	anti-sense_lncRNA
MSTRG.168272.1	anti-sense_lncRNA
MSTRG.299692.13	anti-sense_lncRNA
MSTRG.73831.2	anti-sense_lncRNA
MSTRG.162867.4	anti-sense_lncRNA
MSTRG.297146.32	anti-sense_lncRNA
MSTRG.195881.1	anti-sense_lncRNA
MSTRG.42599.1	anti-sense_lncRNA
MSTRG.36603.1	anti-sense_lncRNA
MSTRG.107101.25	anti-sense_lncRNA
MSTRG.138551.6	anti-sense_lncRNA
MSTRG.109306.5	anti-sense_lncRNA
MSTRG.231351.8	anti-sense_lncRNA
MSTRG.38159.3	anti-sense_lncRNA
MSTRG.68899.1	anti-sense_lncRNA
MSTRG.175247.4	anti-sense_lncRNA
MSTRG.84206.1	anti-sense_lncRNA
MSTRG.308799.2	anti-sense_lncRNA
MSTRG.73555.2	anti-sense_lncRNA
MSTRG.287034.7	anti-sense_lncRNA
MSTRG.53996.2	anti-sense_lncRNA
MSTRG.29.3	anti-sense_lncRNA
MSTRG.140398.1	anti-sense_lncRNA
MSTRG.194236.2	anti-sense_lncRNA
MSTRG.141998.3	anti-sense_lncRNA
MSTRG.140636.2	anti-sense_lncRNA
MSTRG.229497.2	anti-sense_lncRNA
MSTRG.309502.1	anti-sense_lncRNA
MSTRG.114905.4	anti-sense_lncRNA
MSTRG.241732.1	anti-sense_lncRNA
MSTRG.72504.1	anti-sense_lncRNA
MSTRG.262008.4	anti-sense_lncRNA
MSTRG.290075.1	anti-sense_lncRNA
MSTRG.301358.4	anti-sense_lncRNA
MSTRG.140419.1	anti-sense_lncRNA
MSTRG.52484.2	anti-sense_lncRNA
MSTRG.315450.2	anti-sense_lncRNA
MSTRG.313236.9	anti-sense_lncRNA
MSTRG.266527.15	anti-sense_lncRNA
MSTRG.210726.1	anti-sense_lncRNA
MSTRG.246334.2	anti-sense_lncRNA
MSTRG.266538.2	anti-sense_lncRNA
MSTRG.16506.1	anti-sense_lncRNA
MSTRG.125209.1	anti-sense_lncRNA
MSTRG.69399.1	anti-sense_lncRNA
MSTRG.157021.1	anti-sense_lncRNA
MSTRG.214596.1	anti-sense_lncRNA
MSTRG.274006.6	anti-sense_lncRNA
MSTRG.99926.4	anti-sense_lncRNA
MSTRG.239077.6	anti-sense_lncRNA
MSTRG.236340.3	anti-sense_lncRNA
MSTRG.167218.9	anti-sense_lncRNA
MSTRG.67460.9	anti-sense_lncRNA
MSTRG.116218.2	anti-sense_lncRNA
MSTRG.54017.1	anti-sense_lncRNA
MSTRG.121906.1	anti-sense_lncRNA
MSTRG.240536.1	anti-sense_lncRNA
MSTRG.176442.1	anti-sense_lncRNA
MSTRG.786.1	anti-sense_lncRNA
MSTRG.223197.1	anti-sense_lncRNA
MSTRG.103063.2	anti-sense_lncRNA
MSTRG.9072.1	anti-sense_lncRNA
MSTRG.193880.2	anti-sense_lncRNA
MSTRG.288352.1	anti-sense_lncRNA
MSTRG.67460.10	anti-sense_lncRNA
MSTRG.259151.2	anti-sense_lncRNA
MSTRG.235359.1	anti-sense_lncRNA
MSTRG.146132.3	anti-sense_lncRNA
MSTRG.115207.1	anti-sense_lncRNA
MSTRG.118067.1	anti-sense_lncRNA
MSTRG.179735.2	anti-sense_lncRNA
MSTRG.303354.7	anti-sense_lncRNA
MSTRG.54937.1	anti-sense_lncRNA
MSTRG.149139.2	anti-sense_lncRNA
MSTRG.144154.2	anti-sense_lncRNA
MSTRG.229944.1	anti-sense_lncRNA
MSTRG.184781.1	anti-sense_lncRNA
MSTRG.229771.2	anti-sense_lncRNA
MSTRG.240664.2	anti-sense_lncRNA
MSTRG.194569.3	anti-sense_lncRNA
MSTRG.80730.6	anti-sense_lncRNA
MSTRG.11897.6	anti-sense_lncRNA
MSTRG.52620.1	anti-sense_lncRNA
MSTRG.145562.1	anti-sense_lncRNA
MSTRG.198883.1	anti-sense_lncRNA
MSTRG.34450.3	anti-sense_lncRNA
MSTRG.54897.1	anti-sense_lncRNA
MSTRG.58647.2	anti-sense_lncRNA
MSTRG.178323.1	anti-sense_lncRNA
MSTRG.223509.3	anti-sense_lncRNA
MSTRG.316294.1	anti-sense_lncRNA
MSTRG.131362.3	anti-sense_lncRNA
MSTRG.234827.4	anti-sense_lncRNA
MSTRG.21620.2	anti-sense_lncRNA
MSTRG.231351.9	anti-sense_lncRNA
MSTRG.229584.26	anti-sense_lncRNA
MSTRG.108601.1	anti-sense_lncRNA
MSTRG.225658.2	anti-sense_lncRNA
MSTRG.106790.1	anti-sense_lncRNA
MSTRG.70601.10	anti-sense_lncRNA
MSTRG.73509.2	anti-sense_lncRNA
MSTRG.104070.2	anti-sense_lncRNA
MSTRG.151515.1	anti-sense_lncRNA
MSTRG.290478.1	anti-sense_lncRNA
MSTRG.238577.7	anti-sense_lncRNA
MSTRG.257538.1	anti-sense_lncRNA
MSTRG.194682.1	anti-sense_lncRNA
MSTRG.295478.1	anti-sense_lncRNA
MSTRG.21315.4	anti-sense_lncRNA
MSTRG.218148.2	anti-sense_lncRNA
MSTRG.110331.8	anti-sense_lncRNA
MSTRG.92521.3	anti-sense_lncRNA
MSTRG.301495.3	anti-sense_lncRNA
MSTRG.42602.1	anti-sense_lncRNA
MSTRG.321053.3	anti-sense_lncRNA
MSTRG.294868.1	anti-sense_lncRNA
MSTRG.241659.1	anti-sense_lncRNA
MSTRG.61527.17	anti-sense_lncRNA
MSTRG.216414.2	anti-sense_lncRNA
MSTRG.249367.7	anti-sense_lncRNA
MSTRG.170732.1	anti-sense_lncRNA
MSTRG.66539.2	anti-sense_lncRNA
MSTRG.49510.1	anti-sense_lncRNA
MSTRG.255922.2	anti-sense_lncRNA
MSTRG.219705.1	anti-sense_lncRNA
MSTRG.217649.3	anti-sense_lncRNA
MSTRG.223942.7	anti-sense_lncRNA
MSTRG.147357.2	anti-sense_lncRNA
MSTRG.238486.1	anti-sense_lncRNA
MSTRG.226576.3	anti-sense_lncRNA
MSTRG.157870.20	anti-sense_lncRNA
MSTRG.177968.7	anti-sense_lncRNA
MSTRG.254416.17	anti-sense_lncRNA
MSTRG.267932.1	anti-sense_lncRNA
MSTRG.19344.3	anti-sense_lncRNA
MSTRG.15176.5	anti-sense_lncRNA
MSTRG.261370.8	anti-sense_lncRNA
MSTRG.65259.2	anti-sense_lncRNA
MSTRG.315103.1	anti-sense_lncRNA
MSTRG.229584.25	anti-sense_lncRNA
MSTRG.136991.1	anti-sense_lncRNA
MSTRG.289058.1	anti-sense_lncRNA
MSTRG.132542.3	anti-sense_lncRNA
MSTRG.118938.8	anti-sense_lncRNA
MSTRG.116669.6	anti-sense_lncRNA
MSTRG.114534.4	anti-sense_lncRNA
MSTRG.165779.3	anti-sense_lncRNA
MSTRG.302077.1	anti-sense_lncRNA
MSTRG.222734.2	anti-sense_lncRNA
MSTRG.134060.5	anti-sense_lncRNA
MSTRG.216639.1	anti-sense_lncRNA
MSTRG.219975.2	anti-sense_lncRNA
MSTRG.119373.1	anti-sense_lncRNA
MSTRG.291681.2	anti-sense_lncRNA
MSTRG.32730.6	anti-sense_lncRNA
MSTRG.50390.1	anti-sense_lncRNA
MSTRG.308914.2	anti-sense_lncRNA
MSTRG.49555.1	anti-sense_lncRNA
MSTRG.26468.8	anti-sense_lncRNA
MSTRG.118530.1	anti-sense_lncRNA
MSTRG.264583.3	anti-sense_lncRNA
MSTRG.57736.3	anti-sense_lncRNA
MSTRG.174997.10	anti-sense_lncRNA
MSTRG.146460.1	anti-sense_lncRNA
MSTRG.48828.3	anti-sense_lncRNA
MSTRG.260033.1	anti-sense_lncRNA
MSTRG.116218.5	anti-sense_lncRNA
MSTRG.222594.3	anti-sense_lncRNA
MSTRG.241319.1	anti-sense_lncRNA
MSTRG.140558.2	anti-sense_lncRNA
MSTRG.249800.1	anti-sense_lncRNA
MSTRG.213531.1	anti-sense_lncRNA
MSTRG.179646.1	anti-sense_lncRNA
MSTRG.324641.2	anti-sense_lncRNA
MSTRG.78568.1	anti-sense_lncRNA
MSTRG.149082.1	anti-sense_lncRNA
MSTRG.164217.3	anti-sense_lncRNA
MSTRG.24551.1	anti-sense_lncRNA
MSTRG.48753.1	anti-sense_lncRNA
MSTRG.90837.2	anti-sense_lncRNA
MSTRG.214853.5	anti-sense_lncRNA
MSTRG.147200.10	anti-sense_lncRNA
MSTRG.241943.3	anti-sense_lncRNA
MSTRG.330214.31	anti-sense_lncRNA
MSTRG.217649.4	anti-sense_lncRNA
MSTRG.194714.1	anti-sense_lncRNA
MSTRG.125503.4	anti-sense_lncRNA
MSTRG.22328.2	anti-sense_lncRNA
MSTRG.304948.10	anti-sense_lncRNA
MSTRG.115668.19	anti-sense_lncRNA
MSTRG.301601.11	anti-sense_lncRNA
MSTRG.209108.1	anti-sense_lncRNA
MSTRG.221048.2	anti-sense_lncRNA
MSTRG.216382.1	anti-sense_lncRNA
MSTRG.207160.1	anti-sense_lncRNA
MSTRG.56878.1	anti-sense_lncRNA
MSTRG.17622.13	anti-sense_lncRNA
MSTRG.258902.2	anti-sense_lncRNA
MSTRG.269443.1	anti-sense_lncRNA
MSTRG.233351.1	anti-sense_lncRNA
MSTRG.114534.8	anti-sense_lncRNA
MSTRG.237611.1	anti-sense_lncRNA
MSTRG.220086.1	anti-sense_lncRNA
MSTRG.47668.1	anti-sense_lncRNA
MSTRG.241669.1	anti-sense_lncRNA
MSTRG.275144.1	anti-sense_lncRNA
MSTRG.319890.9	anti-sense_lncRNA
MSTRG.79204.2	anti-sense_lncRNA
MSTRG.100268.4	anti-sense_lncRNA
MSTRG.34427.1	anti-sense_lncRNA
MSTRG.323105.1	anti-sense_lncRNA
MSTRG.228888.5	anti-sense_lncRNA
MSTRG.328232.3	anti-sense_lncRNA
MSTRG.70703.3	anti-sense_lncRNA
MSTRG.145245.4	anti-sense_lncRNA
MSTRG.241685.1	anti-sense_lncRNA
MSTRG.287174.3	anti-sense_lncRNA
MSTRG.232366.1	anti-sense_lncRNA
MSTRG.39268.2	anti-sense_lncRNA
MSTRG.7990.2	anti-sense_lncRNA
MSTRG.242621.9	anti-sense_lncRNA
MSTRG.150398.3	anti-sense_lncRNA
MSTRG.26468.11	anti-sense_lncRNA
MSTRG.234423.1	anti-sense_lncRNA
MSTRG.65696.3	anti-sense_lncRNA
MSTRG.287082.1	anti-sense_lncRNA
MSTRG.21797.3	anti-sense_lncRNA
MSTRG.180471.15	anti-sense_lncRNA
MSTRG.261063.3	anti-sense_lncRNA
MSTRG.238466.1	anti-sense_lncRNA
MSTRG.198202.1	anti-sense_lncRNA
MSTRG.84191.1	anti-sense_lncRNA
MSTRG.75966.1	anti-sense_lncRNA
MSTRG.180665.11	anti-sense_lncRNA
MSTRG.219919.1	anti-sense_lncRNA
MSTRG.101629.3	anti-sense_lncRNA
MSTRG.243532.1	anti-sense_lncRNA
MSTRG.37654.8	anti-sense_lncRNA
MSTRG.174720.1	anti-sense_lncRNA
MSTRG.7491.3	anti-sense_lncRNA
MSTRG.262438.8	anti-sense_lncRNA
MSTRG.232027.1	anti-sense_lncRNA
MSTRG.46540.3	anti-sense_lncRNA
MSTRG.237975.3	anti-sense_lncRNA
MSTRG.197304.2	anti-sense_lncRNA
MSTRG.75036.23	anti-sense_lncRNA
MSTRG.209466.1	anti-sense_lncRNA
MSTRG.208217.12	anti-sense_lncRNA
MSTRG.299692.1	anti-sense_lncRNA
MSTRG.246308.2	anti-sense_lncRNA
MSTRG.226311.2	anti-sense_lncRNA
MSTRG.25694.2	anti-sense_lncRNA
MSTRG.195534.1	anti-sense_lncRNA
MSTRG.138551.7	anti-sense_lncRNA
MSTRG.111289.1	anti-sense_lncRNA
MSTRG.313170.1	anti-sense_lncRNA
MSTRG.324962.1	anti-sense_lncRNA
MSTRG.236999.1	anti-sense_lncRNA
MSTRG.27178.3	anti-sense_lncRNA
MSTRG.171175.3	anti-sense_lncRNA
MSTRG.32507.2	anti-sense_lncRNA
MSTRG.6741.7	anti-sense_lncRNA
MSTRG.57736.1	anti-sense_lncRNA
MSTRG.27427.13	anti-sense_lncRNA
MSTRG.187914.1	anti-sense_lncRNA
MSTRG.283792.2	anti-sense_lncRNA
MSTRG.305373.5	anti-sense_lncRNA
MSTRG.281860.1	anti-sense_lncRNA
MSTRG.235072.2	anti-sense_lncRNA
MSTRG.88296.2	anti-sense_lncRNA
MSTRG.195325.5	anti-sense_lncRNA
MSTRG.135856.2	anti-sense_lncRNA
MSTRG.222405.2	anti-sense_lncRNA
MSTRG.214417.2	anti-sense_lncRNA
MSTRG.67242.4	anti-sense_lncRNA
MSTRG.19776.1	anti-sense_lncRNA
MSTRG.81954.2	anti-sense_lncRNA
MSTRG.92882.1	anti-sense_lncRNA
MSTRG.151515.2	anti-sense_lncRNA
MSTRG.167218.8	anti-sense_lncRNA
MSTRG.253581.2	anti-sense_lncRNA
MSTRG.102003.1	anti-sense_lncRNA
MSTRG.200593.1	anti-sense_lncRNA
MSTRG.216557.5	anti-sense_lncRNA
MSTRG.70159.45	anti-sense_lncRNA
MSTRG.9754.9	anti-sense_lncRNA
MSTRG.29.8	anti-sense_lncRNA
MSTRG.107703.2	anti-sense_lncRNA
MSTRG.204797.7	anti-sense_lncRNA
MSTRG.326689.1	anti-sense_lncRNA
MSTRG.187476.2	anti-sense_lncRNA
MSTRG.331748.2	anti-sense_lncRNA
MSTRG.281737.4	anti-sense_lncRNA
MSTRG.206556.2	anti-sense_lncRNA
MSTRG.246310.1	anti-sense_lncRNA
MSTRG.277501.2	anti-sense_lncRNA
MSTRG.132426.1	anti-sense_lncRNA
MSTRG.213941.1	anti-sense_lncRNA
MSTRG.97174.5	anti-sense_lncRNA
MSTRG.243532.2	anti-sense_lncRNA
MSTRG.15176.1	anti-sense_lncRNA
MSTRG.308910.13	anti-sense_lncRNA
MSTRG.319890.4	anti-sense_lncRNA
MSTRG.269009.4	anti-sense_lncRNA
MSTRG.254492.1	anti-sense_lncRNA
MSTRG.235782.13	anti-sense_lncRNA
MSTRG.126776.1	anti-sense_lncRNA
MSTRG.47241.3	anti-sense_lncRNA
MSTRG.102154.5	anti-sense_lncRNA
MSTRG.133982.1	anti-sense_lncRNA
MSTRG.180654.3	anti-sense_lncRNA
MSTRG.66177.2	anti-sense_lncRNA
MSTRG.210144.2	anti-sense_lncRNA
MSTRG.331079.1	anti-sense_lncRNA
MSTRG.226576.2	anti-sense_lncRNA
MSTRG.142798.4	anti-sense_lncRNA
MSTRG.187538.10	anti-sense_lncRNA
MSTRG.286459.1	anti-sense_lncRNA
MSTRG.26123.1	anti-sense_lncRNA
MSTRG.80421.2	anti-sense_lncRNA
MSTRG.21336.2	anti-sense_lncRNA
MSTRG.37176.2	anti-sense_lncRNA
MSTRG.275233.3	anti-sense_lncRNA
MSTRG.49448.1	anti-sense_lncRNA
MSTRG.1506.3	anti-sense_lncRNA
MSTRG.215498.3	anti-sense_lncRNA
MSTRG.161383.1	anti-sense_lncRNA
MSTRG.99926.2	anti-sense_lncRNA
MSTRG.197304.1	anti-sense_lncRNA
MSTRG.131442.3	anti-sense_lncRNA
MSTRG.90162.1	anti-sense_lncRNA
MSTRG.121475.1	anti-sense_lncRNA
MSTRG.183694.12	anti-sense_lncRNA
MSTRG.123993.5	anti-sense_lncRNA
MSTRG.210192.1	anti-sense_lncRNA
MSTRG.58388.2	anti-sense_lncRNA
MSTRG.111077.1	anti-sense_lncRNA
MSTRG.52978.2	anti-sense_lncRNA
MSTRG.128103.1	anti-sense_lncRNA
MSTRG.260014.1	anti-sense_lncRNA
MSTRG.38235.1	anti-sense_lncRNA
MSTRG.246873.14	anti-sense_lncRNA
MSTRG.198640.2	anti-sense_lncRNA
MSTRG.26468.7	anti-sense_lncRNA
MSTRG.235205.1	anti-sense_lncRNA
MSTRG.307191.7	anti-sense_lncRNA
MSTRG.216709.1	anti-sense_lncRNA
MSTRG.204797.4	anti-sense_lncRNA
MSTRG.51338.1	anti-sense_lncRNA
MSTRG.217765.8	anti-sense_lncRNA
MSTRG.252769.1	anti-sense_lncRNA
MSTRG.166619.1	anti-sense_lncRNA
MSTRG.73509.1	anti-sense_lncRNA
MSTRG.300343.9	anti-sense_lncRNA
MSTRG.106469.5	anti-sense_lncRNA
MSTRG.88418.13	anti-sense_lncRNA
MSTRG.164056.3	anti-sense_lncRNA
MSTRG.36798.1	anti-sense_lncRNA
MSTRG.306339.1	anti-sense_lncRNA
MSTRG.300343.11	anti-sense_lncRNA
MSTRG.102244.8	anti-sense_lncRNA
MSTRG.171745.2	anti-sense_lncRNA
MSTRG.226576.1	anti-sense_lncRNA
MSTRG.194269.2	anti-sense_lncRNA
MSTRG.94139.6	anti-sense_lncRNA
MSTRG.237744.2	anti-sense_lncRNA
MSTRG.228888.4	anti-sense_lncRNA
MSTRG.23595.1	anti-sense_lncRNA
MSTRG.54437.12	anti-sense_lncRNA
MSTRG.328155.2	anti-sense_lncRNA
MSTRG.270631.14	anti-sense_lncRNA
MSTRG.290605.1	anti-sense_lncRNA
MSTRG.76062.4	anti-sense_lncRNA
MSTRG.315841.1	anti-sense_lncRNA
MSTRG.237975.7	anti-sense_lncRNA
MSTRG.198910.1	anti-sense_lncRNA
MSTRG.11497.1	anti-sense_lncRNA
MSTRG.285312.2	anti-sense_lncRNA
MSTRG.37654.5	anti-sense_lncRNA
MSTRG.325979.1	anti-sense_lncRNA
MSTRG.172051.3	anti-sense_lncRNA
MSTRG.314387.1	anti-sense_lncRNA
MSTRG.223942.2	anti-sense_lncRNA
MSTRG.191516.1	anti-sense_lncRNA
MSTRG.107575.4	anti-sense_lncRNA
MSTRG.67460.8	anti-sense_lncRNA
MSTRG.283158.1	anti-sense_lncRNA
MSTRG.170174.1	anti-sense_lncRNA
MSTRG.239404.1	anti-sense_lncRNA
MSTRG.272802.1	anti-sense_lncRNA
MSTRG.149082.2	anti-sense_lncRNA
MSTRG.10695.8	anti-sense_lncRNA
MSTRG.229584.23	anti-sense_lncRNA
MSTRG.206656.1	anti-sense_lncRNA
MSTRG.150739.1	anti-sense_lncRNA
MSTRG.247710.1	anti-sense_lncRNA
MSTRG.49888.1	anti-sense_lncRNA
MSTRG.215159.2	anti-sense_lncRNA
MSTRG.58122.3	anti-sense_lncRNA
MSTRG.208217.8	anti-sense_lncRNA
MSTRG.279022.6	anti-sense_lncRNA
MSTRG.32730.3	anti-sense_lncRNA
MSTRG.234582.6	anti-sense_lncRNA
MSTRG.192868.2	anti-sense_lncRNA
MSTRG.213168.1	anti-sense_lncRNA
MSTRG.470.3	anti-sense_lncRNA
MSTRG.318787.3	anti-sense_lncRNA
MSTRG.208008.4	anti-sense_lncRNA
MSTRG.1120.11	anti-sense_lncRNA
MSTRG.127961.4	anti-sense_lncRNA
MSTRG.265043.9	anti-sense_lncRNA
MSTRG.198640.1	anti-sense_lncRNA
MSTRG.226311.3	anti-sense_lncRNA
MSTRG.115668.13	anti-sense_lncRNA
MSTRG.259740.2	anti-sense_lncRNA
MSTRG.270346.4	anti-sense_lncRNA
MSTRG.244106.6	anti-sense_lncRNA
MSTRG.180984.5	anti-sense_lncRNA
MSTRG.318177.3	anti-sense_lncRNA
MSTRG.291662.1	anti-sense_lncRNA
MSTRG.90737.8	anti-sense_lncRNA
MSTRG.39268.6	anti-sense_lncRNA
MSTRG.160822.1	anti-sense_lncRNA
MSTRG.214540.1	anti-sense_lncRNA
MSTRG.267306.4	anti-sense_lncRNA
MSTRG.8722.2	anti-sense_lncRNA
MSTRG.157859.1	anti-sense_lncRNA
MSTRG.310382.1	anti-sense_lncRNA
MSTRG.261151.2	anti-sense_lncRNA
MSTRG.263455.18	anti-sense_lncRNA
MSTRG.206656.3	anti-sense_lncRNA
MSTRG.175765.1	anti-sense_lncRNA
MSTRG.283102.2	anti-sense_lncRNA
MSTRG.69288.3	anti-sense_lncRNA
MSTRG.112411.1	anti-sense_lncRNA
MSTRG.262123.1	anti-sense_lncRNA
MSTRG.307490.1	anti-sense_lncRNA
MSTRG.227430.2	anti-sense_lncRNA
MSTRG.46264.1	anti-sense_lncRNA
MSTRG.58649.1	anti-sense_lncRNA
MSTRG.273284.1	anti-sense_lncRNA
MSTRG.328734.1	anti-sense_lncRNA
MSTRG.226576.5	anti-sense_lncRNA
MSTRG.42602.6	anti-sense_lncRNA
MSTRG.223786.1	anti-sense_lncRNA
MSTRG.264306.7	anti-sense_lncRNA
MSTRG.238850.3	anti-sense_lncRNA
MSTRG.167218.10	anti-sense_lncRNA
MSTRG.102845.1	anti-sense_lncRNA
MSTRG.120006.1	anti-sense_lncRNA
MSTRG.204341.1	anti-sense_lncRNA
MSTRG.138551.8	anti-sense_lncRNA
MSTRG.96066.2	anti-sense_lncRNA
MSTRG.117949.1	anti-sense_lncRNA
MSTRG.60124.11	anti-sense_lncRNA
MSTRG.233846.1	anti-sense_lncRNA
MSTRG.136079.4	anti-sense_lncRNA
MSTRG.200534.3	anti-sense_lncRNA
MSTRG.140292.4	anti-sense_lncRNA
MSTRG.205279.2	anti-sense_lncRNA
MSTRG.144102.2	anti-sense_lncRNA
MSTRG.16894.1	anti-sense_lncRNA
MSTRG.213916.1	anti-sense_lncRNA
MSTRG.44829.2	anti-sense_lncRNA
MSTRG.110813.12	anti-sense_lncRNA
MSTRG.316131.1	anti-sense_lncRNA
MSTRG.127993.1	anti-sense_lncRNA
MSTRG.244407.1	anti-sense_lncRNA
MSTRG.25757.2	anti-sense_lncRNA
MSTRG.114905.26	anti-sense_lncRNA
MSTRG.88418.12	anti-sense_lncRNA
MSTRG.62043.1	anti-sense_lncRNA
MSTRG.299692.11	anti-sense_lncRNA
MSTRG.288453.2	anti-sense_lncRNA
MSTRG.129039.1	anti-sense_lncRNA
MSTRG.299692.8	anti-sense_lncRNA
MSTRG.92943.4	anti-sense_lncRNA
MSTRG.81806.1	anti-sense_lncRNA
MSTRG.63407.1	anti-sense_lncRNA
MSTRG.138551.12	anti-sense_lncRNA
MSTRG.113382.1	anti-sense_lncRNA
MSTRG.114905.16	anti-sense_lncRNA
MSTRG.230621.1	anti-sense_lncRNA
MSTRG.101495.1	anti-sense_lncRNA
MSTRG.65623.1	anti-sense_lncRNA
MSTRG.230862.1	anti-sense_lncRNA
MSTRG.112452.1	anti-sense_lncRNA
MSTRG.138551.1	anti-sense_lncRNA
MSTRG.69403.6	anti-sense_lncRNA
MSTRG.327243.7	anti-sense_lncRNA
MSTRG.208125.3	anti-sense_lncRNA
MSTRG.96208.11	anti-sense_lncRNA
MSTRG.83317.1	anti-sense_lncRNA
MSTRG.97174.1	anti-sense_lncRNA
MSTRG.134560.10	anti-sense_lncRNA
MSTRG.231381.1	anti-sense_lncRNA
MSTRG.174917.2	anti-sense_lncRNA
MSTRG.73831.1	anti-sense_lncRNA
MSTRG.118267.4	anti-sense_lncRNA
MSTRG.282277.3	anti-sense_lncRNA
MSTRG.216608.1	anti-sense_lncRNA
MSTRG.247314.5	anti-sense_lncRNA
MSTRG.246490.1	anti-sense_lncRNA
MSTRG.6841.1	anti-sense_lncRNA
MSTRG.67242.6	anti-sense_lncRNA
MSTRG.56425.2	anti-sense_lncRNA
MSTRG.254413.4	anti-sense_lncRNA
MSTRG.11656.6	anti-sense_lncRNA
MSTRG.223524.3	anti-sense_lncRNA
MSTRG.240334.3	anti-sense_lncRNA
MSTRG.234610.1	anti-sense_lncRNA
MSTRG.118267.6	anti-sense_lncRNA
MSTRG.26468.12	anti-sense_lncRNA
MSTRG.295620.1	anti-sense_lncRNA
MSTRG.57854.2	anti-sense_lncRNA
MSTRG.222628.1	anti-sense_lncRNA
MSTRG.144146.1	anti-sense_lncRNA
MSTRG.139251.3	anti-sense_lncRNA
MSTRG.136936.1	anti-sense_lncRNA
MSTRG.258507.2	anti-sense_lncRNA
MSTRG.172054.2	anti-sense_lncRNA
MSTRG.14684.3	anti-sense_lncRNA
MSTRG.237004.1	anti-sense_lncRNA
MSTRG.102800.2	anti-sense_lncRNA
MSTRG.82893.2	anti-sense_lncRNA
MSTRG.77441.5	anti-sense_lncRNA
MSTRG.238577.3	anti-sense_lncRNA
MSTRG.28235.2	anti-sense_lncRNA
MSTRG.126959.5	anti-sense_lncRNA
MSTRG.198312.2	anti-sense_lncRNA
MSTRG.163970.1	anti-sense_lncRNA
MSTRG.291056.1	anti-sense_lncRNA
MSTRG.247643.3	anti-sense_lncRNA
MSTRG.213874.4	anti-sense_lncRNA
MSTRG.38376.1	anti-sense_lncRNA
MSTRG.258519.1	anti-sense_lncRNA
MSTRG.7491.2	anti-sense_lncRNA
MSTRG.17578.1	anti-sense_lncRNA
MSTRG.137412.2	anti-sense_lncRNA
MSTRG.277949.2	anti-sense_lncRNA
MSTRG.231528.1	anti-sense_lncRNA
MSTRG.222305.10	anti-sense_lncRNA
MSTRG.54437.19	anti-sense_lncRNA
MSTRG.99977.3	anti-sense_lncRNA
MSTRG.76627.6	anti-sense_lncRNA
MSTRG.15677.1	anti-sense_lncRNA
MSTRG.292125.2	anti-sense_lncRNA
MSTRG.134060.3	anti-sense_lncRNA
MSTRG.182985.5	anti-sense_lncRNA
MSTRG.31710.1	anti-sense_lncRNA
MSTRG.14815.1	anti-sense_lncRNA
MSTRG.113522.13	anti-sense_lncRNA
MSTRG.213529.2	anti-sense_lncRNA
MSTRG.269513.1	anti-sense_lncRNA
MSTRG.143012.4	anti-sense_lncRNA
MSTRG.21850.1	anti-sense_lncRNA
MSTRG.320279.5	anti-sense_lncRNA
MSTRG.43664.4	anti-sense_lncRNA
MSTRG.308939.1	anti-sense_lncRNA
MSTRG.316939.3	anti-sense_lncRNA
MSTRG.107847.2	anti-sense_lncRNA
MSTRG.161185.1	anti-sense_lncRNA
MSTRG.118267.1	anti-sense_lncRNA
MSTRG.179574.4	anti-sense_lncRNA
MSTRG.233429.1	anti-sense_lncRNA
MSTRG.327483.11	anti-sense_lncRNA
MSTRG.317833.1	anti-sense_lncRNA
MSTRG.67242.1	anti-sense_lncRNA
MSTRG.323098.4	anti-sense_lncRNA
MSTRG.224938.2	anti-sense_lncRNA
MSTRG.180989.4	anti-sense_lncRNA
MSTRG.293383.2	anti-sense_lncRNA
MSTRG.80883.2	anti-sense_lncRNA
MSTRG.130937.1	anti-sense_lncRNA
MSTRG.238147.4	anti-sense_lncRNA
MSTRG.90751.5	anti-sense_lncRNA
MSTRG.117307.2	anti-sense_lncRNA
MSTRG.20324.1	anti-sense_lncRNA
MSTRG.229584.20	anti-sense_lncRNA
MSTRG.205708.1	anti-sense_lncRNA
MSTRG.241889.1	anti-sense_lncRNA
MSTRG.133157.1	anti-sense_lncRNA
MSTRG.233508.2	anti-sense_lncRNA
MSTRG.42034.4	anti-sense_lncRNA
MSTRG.248844.1	anti-sense_lncRNA
MSTRG.52843.1	anti-sense_lncRNA
MSTRG.207584.2	anti-sense_lncRNA
MSTRG.163494.1	anti-sense_lncRNA
MSTRG.309628.1	anti-sense_lncRNA
MSTRG.266548.1	anti-sense_lncRNA
MSTRG.192404.1	anti-sense_lncRNA
MSTRG.59277.1	anti-sense_lncRNA
MSTRG.62483.1	anti-sense_lncRNA
MSTRG.115668.9	anti-sense_lncRNA
MSTRG.138551.11	anti-sense_lncRNA
MSTRG.66749.5	anti-sense_lncRNA
MSTRG.274006.3	anti-sense_lncRNA
MSTRG.240198.1	anti-sense_lncRNA
MSTRG.274006.7	anti-sense_lncRNA
MSTRG.228077.2	anti-sense_lncRNA
MSTRG.158521.1	anti-sense_lncRNA
MSTRG.50339.3	anti-sense_lncRNA
MSTRG.167594.1	anti-sense_lncRNA
MSTRG.107847.1	anti-sense_lncRNA
MSTRG.254413.2	anti-sense_lncRNA
MSTRG.330214.26	anti-sense_lncRNA
MSTRG.248900.2	anti-sense_lncRNA
MSTRG.226562.2	anti-sense_lncRNA
MSTRG.120169.1	anti-sense_lncRNA
MSTRG.223942.6	anti-sense_lncRNA
MSTRG.46790.2	anti-sense_lncRNA
MSTRG.284371.2	anti-sense_lncRNA
MSTRG.321140.4	anti-sense_lncRNA
MSTRG.13052.1	anti-sense_lncRNA
MSTRG.296703.1	anti-sense_lncRNA
MSTRG.272694.5	anti-sense_lncRNA
MSTRG.178064.3	anti-sense_lncRNA
MSTRG.282278.1	anti-sense_lncRNA
MSTRG.162706.6	anti-sense_lncRNA
MSTRG.58234.4	anti-sense_lncRNA
MSTRG.234537.2	anti-sense_lncRNA
MSTRG.259634.1	anti-sense_lncRNA
MSTRG.134289.1	anti-sense_lncRNA
MSTRG.78547.2	anti-sense_lncRNA
MSTRG.54998.4	anti-sense_lncRNA
MSTRG.154490.2	anti-sense_lncRNA
MSTRG.197517.1	anti-sense_lncRNA
MSTRG.240091.1	anti-sense_lncRNA
MSTRG.291182.4	anti-sense_lncRNA
MSTRG.230558.1	anti-sense_lncRNA
MSTRG.261133.2	anti-sense_lncRNA
MSTRG.305855.1	anti-sense_lncRNA
MSTRG.281650.3	anti-sense_lncRNA
MSTRG.230538.1	anti-sense_lncRNA
MSTRG.229013.2	anti-sense_lncRNA
MSTRG.286460.1	anti-sense_lncRNA
MSTRG.106455.2	anti-sense_lncRNA
MSTRG.235751.1	anti-sense_lncRNA
MSTRG.184911.2	anti-sense_lncRNA
MSTRG.237633.3	anti-sense_lncRNA
MSTRG.111976.6	anti-sense_lncRNA
MSTRG.17862.1	anti-sense_lncRNA
MSTRG.327296.1	anti-sense_lncRNA
MSTRG.261372.2	anti-sense_lncRNA
MSTRG.149512.1	anti-sense_lncRNA
MSTRG.83256.15	anti-sense_lncRNA
MSTRG.58234.9	anti-sense_lncRNA
MSTRG.287088.2	anti-sense_lncRNA
MSTRG.67460.4	anti-sense_lncRNA
MSTRG.222305.19	anti-sense_lncRNA
MSTRG.32730.7	anti-sense_lncRNA
MSTRG.28154.1	anti-sense_lncRNA
MSTRG.299692.15	anti-sense_lncRNA
MSTRG.214562.2	anti-sense_lncRNA
MSTRG.50577.1	anti-sense_lncRNA
MSTRG.198148.1	anti-sense_lncRNA
MSTRG.198312.3	anti-sense_lncRNA
MSTRG.114905.24	anti-sense_lncRNA
MSTRG.223524.1	anti-sense_lncRNA
MSTRG.70099.7	anti-sense_lncRNA
MSTRG.285243.1	anti-sense_lncRNA
MSTRG.164056.1	anti-sense_lncRNA
MSTRG.282422.1	anti-sense_lncRNA
MSTRG.224950.2	anti-sense_lncRNA
MSTRG.197007.8	anti-sense_lncRNA
MSTRG.37281.10	anti-sense_lncRNA
MSTRG.122176.1	anti-sense_lncRNA
MSTRG.82590.3	anti-sense_lncRNA
MSTRG.165874.3	anti-sense_lncRNA
MSTRG.147911.2	anti-sense_lncRNA
MSTRG.315396.1	anti-sense_lncRNA
MSTRG.143273.1	anti-sense_lncRNA
MSTRG.99726.1	anti-sense_lncRNA
MSTRG.147200.9	anti-sense_lncRNA
MSTRG.46790.1	anti-sense_lncRNA
MSTRG.279022.2	anti-sense_lncRNA
MSTRG.220301.1	anti-sense_lncRNA
MSTRG.179788.1	anti-sense_lncRNA
MSTRG.46378.9	anti-sense_lncRNA
MSTRG.228304.1	anti-sense_lncRNA
MSTRG.90751.2	anti-sense_lncRNA
MSTRG.70601.6	anti-sense_lncRNA
MSTRG.216557.1	anti-sense_lncRNA
MSTRG.15176.2	anti-sense_lncRNA
MSTRG.37379.1	anti-sense_lncRNA
MSTRG.303889.1	anti-sense_lncRNA
MSTRG.144890.1	anti-sense_lncRNA
MSTRG.135508.1	anti-sense_lncRNA
MSTRG.204561.1	anti-sense_lncRNA
MSTRG.75785.2	anti-sense_lncRNA
MSTRG.47279.1	anti-sense_lncRNA
MSTRG.70981.1	anti-sense_lncRNA
MSTRG.170048.1	anti-sense_lncRNA
MSTRG.330214.32	anti-sense_lncRNA
MSTRG.231612.1	anti-sense_lncRNA
MSTRG.79528.1	anti-sense_lncRNA
MSTRG.258902.3	anti-sense_lncRNA
MSTRG.277961.1	anti-sense_lncRNA
MSTRG.180379.2	anti-sense_lncRNA
MSTRG.61906.2	anti-sense_lncRNA
MSTRG.267356.3	anti-sense_lncRNA
MSTRG.80722.2	anti-sense_lncRNA
MSTRG.1120.1	anti-sense_lncRNA
MSTRG.158775.6	anti-sense_lncRNA
MSTRG.155364.2	anti-sense_lncRNA
MSTRG.260511.1	anti-sense_lncRNA
MSTRG.8722.5	anti-sense_lncRNA
MSTRG.234519.1	anti-sense_lncRNA
MSTRG.74001.7	anti-sense_lncRNA
MSTRG.109824.2	anti-sense_lncRNA
MSTRG.247314.6	anti-sense_lncRNA
MSTRG.206656.2	anti-sense_lncRNA
MSTRG.143333.5	anti-sense_lncRNA
MSTRG.195834.3	anti-sense_lncRNA
MSTRG.175384.1	anti-sense_lncRNA
MSTRG.161403.2	anti-sense_lncRNA
MSTRG.57126.1	anti-sense_lncRNA
MSTRG.37654.7	anti-sense_lncRNA
MSTRG.138551.16	anti-sense_lncRNA
MSTRG.204124.3	anti-sense_lncRNA
MSTRG.263455.16	anti-sense_lncRNA
MSTRG.79748.3	anti-sense_lncRNA
MSTRG.263455.12	anti-sense_lncRNA
MSTRG.5149.1	anti-sense_lncRNA
MSTRG.313716.1	anti-sense_lncRNA
MSTRG.33474.1	anti-sense_lncRNA
MSTRG.321462.1	anti-sense_lncRNA
MSTRG.112411.7	anti-sense_lncRNA
MSTRG.3350.1	anti-sense_lncRNA
MSTRG.26205.1	anti-sense_lncRNA
MSTRG.75389.1	anti-sense_lncRNA
MSTRG.127961.7	anti-sense_lncRNA
MSTRG.163401.2	anti-sense_lncRNA
MSTRG.43873.47	anti-sense_lncRNA
MSTRG.140620.3	anti-sense_lncRNA
MSTRG.67460.5	anti-sense_lncRNA
MSTRG.150713.1	anti-sense_lncRNA
MSTRG.297777.5	anti-sense_lncRNA
MSTRG.169768.7	anti-sense_lncRNA
MSTRG.224668.2	anti-sense_lncRNA
MSTRG.105997.1	anti-sense_lncRNA
MSTRG.272802.2	anti-sense_lncRNA
MSTRG.32730.4	anti-sense_lncRNA
MSTRG.225963.2	anti-sense_lncRNA
MSTRG.136247.1	anti-sense_lncRNA
MSTRG.330214.24	anti-sense_lncRNA
MSTRG.216680.1	anti-sense_lncRNA
MSTRG.279157.1	anti-sense_lncRNA
MSTRG.38159.4	anti-sense_lncRNA
MSTRG.37654.9	anti-sense_lncRNA
MSTRG.8722.6	anti-sense_lncRNA
MSTRG.178116.1	anti-sense_lncRNA
MSTRG.194311.3	anti-sense_lncRNA
MSTRG.150907.1	anti-sense_lncRNA
MSTRG.214417.3	anti-sense_lncRNA
MSTRG.8919.2	anti-sense_lncRNA
MSTRG.35172.1	anti-sense_lncRNA
MSTRG.42602.7	anti-sense_lncRNA
MSTRG.108283.1	anti-sense_lncRNA
MSTRG.82249.2	anti-sense_lncRNA
MSTRG.46378.7	anti-sense_lncRNA
MSTRG.271782.1	anti-sense_lncRNA
MSTRG.231767.1	anti-sense_lncRNA
MSTRG.254413.3	anti-sense_lncRNA
MSTRG.237530.2	anti-sense_lncRNA
MSTRG.100268.5	anti-sense_lncRNA
MSTRG.66517.1	anti-sense_lncRNA
MSTRG.239386.2	anti-sense_lncRNA
MSTRG.29.5	anti-sense_lncRNA
MSTRG.198211.1	anti-sense_lncRNA
MSTRG.282543.1	anti-sense_lncRNA
MSTRG.264244.18	anti-sense_lncRNA
MSTRG.306587.1	anti-sense_lncRNA
MSTRG.120833.1	anti-sense_lncRNA
MSTRG.268377.1	anti-sense_lncRNA
MSTRG.182869.4	anti-sense_lncRNA
MSTRG.264406.4	anti-sense_lncRNA
MSTRG.259536.1	anti-sense_lncRNA
MSTRG.254588.2	anti-sense_lncRNA
MSTRG.170048.5	anti-sense_lncRNA
MSTRG.203761.5	anti-sense_lncRNA
MSTRG.115224.1	anti-sense_lncRNA
MSTRG.91345.1	anti-sense_lncRNA
MSTRG.277193.4	anti-sense_lncRNA
MSTRG.224885.2	anti-sense_lncRNA
MSTRG.330214.30	anti-sense_lncRNA
MSTRG.46612.2	anti-sense_lncRNA
MSTRG.215348.1	anti-sense_lncRNA
MSTRG.74478.39	anti-sense_lncRNA
MSTRG.169801.3	anti-sense_lncRNA
MSTRG.153286.3	anti-sense_lncRNA
MSTRG.261737.4	anti-sense_lncRNA
MSTRG.308927.1	anti-sense_lncRNA
MSTRG.288180.1	anti-sense_lncRNA
MSTRG.323098.2	anti-sense_lncRNA
MSTRG.241253.1	anti-sense_lncRNA
MSTRG.197400.9	anti-sense_lncRNA
MSTRG.125209.3	anti-sense_lncRNA
MSTRG.43873.30	anti-sense_lncRNA
MSTRG.43873.40	anti-sense_lncRNA
MSTRG.222405.4	anti-sense_lncRNA
MSTRG.214537.2	anti-sense_lncRNA
MSTRG.120452.2	anti-sense_lncRNA
MSTRG.128137.8	anti-sense_lncRNA
MSTRG.44575.1	anti-sense_lncRNA
MSTRG.310244.5	anti-sense_lncRNA
MSTRG.19381.10	anti-sense_lncRNA
MSTRG.172245.2	anti-sense_lncRNA
MSTRG.223942.8	anti-sense_lncRNA
MSTRG.248975.11	anti-sense_lncRNA
MSTRG.298721.3	anti-sense_lncRNA
MSTRG.303354.3	anti-sense_lncRNA
MSTRG.170086.1	anti-sense_lncRNA
MSTRG.57743.3	anti-sense_lncRNA
MSTRG.252782.1	anti-sense_lncRNA
MSTRG.145819.7	anti-sense_lncRNA
MSTRG.28235.1	anti-sense_lncRNA
MSTRG.233783.1	anti-sense_lncRNA
MSTRG.192847.3	anti-sense_lncRNA
MSTRG.6672.2	anti-sense_lncRNA
MSTRG.138555.1	anti-sense_lncRNA
MSTRG.161499.3	anti-sense_lncRNA
MSTRG.134233.1	anti-sense_lncRNA
MSTRG.328327.2	anti-sense_lncRNA
MSTRG.198205.1	anti-sense_lncRNA
MSTRG.163257.1	anti-sense_lncRNA
MSTRG.229584.31	anti-sense_lncRNA
MSTRG.149139.3	anti-sense_lncRNA
MSTRG.213806.1	anti-sense_lncRNA
MSTRG.247242.1	anti-sense_lncRNA
MSTRG.19143.1	anti-sense_lncRNA
MSTRG.285312.3	anti-sense_lncRNA
MSTRG.7358.8	anti-sense_lncRNA
MSTRG.23182.2	anti-sense_lncRNA
MSTRG.113139.1	anti-sense_lncRNA
MSTRG.155124.1	anti-sense_lncRNA
MSTRG.14540.8	anti-sense_lncRNA
MSTRG.126252.3	anti-sense_lncRNA
MSTRG.24775.1	anti-sense_lncRNA
MSTRG.266552.3	anti-sense_lncRNA
MSTRG.328735.1	anti-sense_lncRNA
MSTRG.236198.1	anti-sense_lncRNA
MSTRG.266552.14	anti-sense_lncRNA
MSTRG.235109.1	anti-sense_lncRNA
MSTRG.174029.3	anti-sense_lncRNA
MSTRG.153286.2	anti-sense_lncRNA
MSTRG.279022.5	anti-sense_lncRNA
MSTRG.78753.2	anti-sense_lncRNA
MSTRG.268855.2	anti-sense_lncRNA
MSTRG.7777.2	anti-sense_lncRNA
MSTRG.125209.6	anti-sense_lncRNA
MSTRG.107847.6	anti-sense_lncRNA
MSTRG.170048.7	anti-sense_lncRNA
MSTRG.263962.1	anti-sense_lncRNA
MSTRG.9753.5	anti-sense_lncRNA
MSTRG.81999.2	anti-sense_lncRNA
MSTRG.185169.30	anti-sense_lncRNA
MSTRG.115668.11	anti-sense_lncRNA
MSTRG.99960.4	anti-sense_lncRNA
MSTRG.240955.1	anti-sense_lncRNA
MSTRG.107649.2	anti-sense_lncRNA
MSTRG.20947.6	anti-sense_lncRNA
MSTRG.177944.1	anti-sense_lncRNA
MSTRG.119652.1	anti-sense_lncRNA
MSTRG.198204.2	anti-sense_lncRNA
MSTRG.323926.1	anti-sense_lncRNA
MSTRG.110813.11	anti-sense_lncRNA
MSTRG.28574.1	anti-sense_lncRNA
MSTRG.103703.14	anti-sense_lncRNA
MSTRG.230370.1	anti-sense_lncRNA
MSTRG.247324.4	anti-sense_lncRNA
MSTRG.1120.2	anti-sense_lncRNA
MSTRG.306237.1	anti-sense_lncRNA
MSTRG.112492.12	anti-sense_lncRNA
MSTRG.299692.6	anti-sense_lncRNA
MSTRG.322462.1	anti-sense_lncRNA
MSTRG.57629.1	anti-sense_lncRNA
MSTRG.90731.6	anti-sense_lncRNA
MSTRG.325435.1	anti-sense_lncRNA
MSTRG.152783.5	anti-sense_lncRNA
MSTRG.254413.1	anti-sense_lncRNA
MSTRG.77789.1	anti-sense_lncRNA
MSTRG.70050.3	anti-sense_lncRNA
MSTRG.235970.2	anti-sense_lncRNA
MSTRG.157870.18	anti-sense_lncRNA
MSTRG.29074.2	anti-sense_lncRNA
MSTRG.49343.1	anti-sense_lncRNA
MSTRG.197691.2	anti-sense_lncRNA
MSTRG.178398.1	anti-sense_lncRNA
MSTRG.189082.1	anti-sense_lncRNA
MSTRG.278864.6	anti-sense_lncRNA
MSTRG.242621.10	anti-sense_lncRNA
MSTRG.30521.4	anti-sense_lncRNA
MSTRG.217765.4	anti-sense_lncRNA
MSTRG.174997.11	anti-sense_lncRNA
MSTRG.220677.2	anti-sense_lncRNA
MSTRG.266527.14	anti-sense_lncRNA
MSTRG.39182.1	anti-sense_lncRNA
MSTRG.247643.2	anti-sense_lncRNA
MSTRG.238097.2	anti-sense_lncRNA
MSTRG.146676.2	anti-sense_lncRNA
MSTRG.208125.1	anti-sense_lncRNA
MSTRG.97174.8	anti-sense_lncRNA
MSTRG.74001.5	anti-sense_lncRNA
MSTRG.179646.2	anti-sense_lncRNA
MSTRG.38912.1	anti-sense_lncRNA
MSTRG.66749.1	anti-sense_lncRNA
MSTRG.199789.1	anti-sense_lncRNA
MSTRG.235416.1	anti-sense_lncRNA
MSTRG.329031.1	anti-sense_lncRNA
MSTRG.100242.8	anti-sense_lncRNA
MSTRG.6658.3	anti-sense_lncRNA
MSTRG.81201.1	anti-sense_lncRNA
MSTRG.73762.2	anti-sense_lncRNA
MSTRG.55709.11	anti-sense_lncRNA
MSTRG.287594.1	anti-sense_lncRNA
MSTRG.175575.1	anti-sense_lncRNA
MSTRG.250659.2	anti-sense_lncRNA
MSTRG.79954.6	anti-sense_lncRNA
MSTRG.318177.2	anti-sense_lncRNA
MSTRG.271762.2	anti-sense_lncRNA
MSTRG.223524.2	anti-sense_lncRNA
MSTRG.208547.5	anti-sense_lncRNA
MSTRG.317585.1	anti-sense_lncRNA
MSTRG.50382.1	anti-sense_lncRNA
MSTRG.287489.1	anti-sense_lncRNA
MSTRG.160438.3	anti-sense_lncRNA
MSTRG.24977.8	anti-sense_lncRNA
MSTRG.195325.6	anti-sense_lncRNA
MSTRG.187538.9	anti-sense_lncRNA
MSTRG.300020.2	anti-sense_lncRNA
MSTRG.330214.25	anti-sense_lncRNA
MSTRG.140558.1	anti-sense_lncRNA
MSTRG.115541.1	anti-sense_lncRNA
MSTRG.83256.1	anti-sense_lncRNA
MSTRG.231715.3	anti-sense_lncRNA
MSTRG.12669.1	anti-sense_lncRNA
MSTRG.188477.2	anti-sense_lncRNA
MSTRG.112411.2	anti-sense_lncRNA
MSTRG.100395.2	anti-sense_lncRNA
MSTRG.213770.4	anti-sense_lncRNA
MSTRG.155069.1	anti-sense_lncRNA
MSTRG.153177.3	anti-sense_lncRNA
MSTRG.67460.12	anti-sense_lncRNA
MSTRG.34192.3	anti-sense_lncRNA
MSTRG.296637.2	anti-sense_lncRNA
MSTRG.125209.5	anti-sense_lncRNA
MSTRG.62540.1	anti-sense_lncRNA
MSTRG.119762.5	anti-sense_lncRNA
MSTRG.37648.1	anti-sense_lncRNA
MSTRG.107107.1	anti-sense_lncRNA
MSTRG.78048.2	anti-sense_lncRNA
MSTRG.331707.1	anti-sense_lncRNA
MSTRG.44405.1	anti-sense_lncRNA
MSTRG.145342.14	anti-sense_lncRNA
MSTRG.92344.1	anti-sense_lncRNA
MSTRG.272043.1	anti-sense_lncRNA
MSTRG.308098.2	anti-sense_lncRNA
MSTRG.152843.2	anti-sense_lncRNA
MSTRG.150398.2	anti-sense_lncRNA
MSTRG.237744.3	anti-sense_lncRNA
MSTRG.99960.3	anti-sense_lncRNA
MSTRG.118938.11	anti-sense_lncRNA
MSTRG.327243.8	anti-sense_lncRNA
MSTRG.21599.2	anti-sense_lncRNA
MSTRG.145795.3	anti-sense_lncRNA
MSTRG.1120.3	anti-sense_lncRNA
MSTRG.65781.5	anti-sense_lncRNA
MSTRG.101480.1	anti-sense_lncRNA
MSTRG.152105.1	anti-sense_lncRNA
MSTRG.127993.7	anti-sense_lncRNA
MSTRG.106234.2	anti-sense_lncRNA
MSTRG.237960.1	anti-sense_lncRNA
MSTRG.242659.2	anti-sense_lncRNA
MSTRG.191910.2	anti-sense_lncRNA
MSTRG.235187.1	anti-sense_lncRNA
MSTRG.210611.4	anti-sense_lncRNA
MSTRG.266527.16	anti-sense_lncRNA
MSTRG.177645.1	anti-sense_lncRNA
MSTRG.201100.2	anti-sense_lncRNA
MSTRG.309865.2	anti-sense_lncRNA
MSTRG.37176.9	anti-sense_lncRNA
MSTRG.210834.1	anti-sense_lncRNA
MSTRG.316879.1	anti-sense_lncRNA
MSTRG.136913.1	anti-sense_lncRNA
MSTRG.313788.3	anti-sense_lncRNA
MSTRG.298839.2	anti-sense_lncRNA
MSTRG.94551.4	anti-sense_lncRNA
MSTRG.43552.5	anti-sense_lncRNA
MSTRG.21215.3	anti-sense_lncRNA
MSTRG.75785.3	anti-sense_lncRNA
MSTRG.272470.5	anti-sense_lncRNA
MSTRG.83256.13	anti-sense_lncRNA
MSTRG.21307.2	anti-sense_lncRNA
MSTRG.161339.1	anti-sense_lncRNA
MSTRG.126252.2	anti-sense_lncRNA
MSTRG.40477.3	anti-sense_lncRNA
MSTRG.107526.1	anti-sense_lncRNA
MSTRG.297777.1	anti-sense_lncRNA
MSTRG.270923.4	anti-sense_lncRNA
MSTRG.309034.3	anti-sense_lncRNA
MSTRG.257569.2	anti-sense_lncRNA
MSTRG.79329.1	anti-sense_lncRNA
MSTRG.70050.6	anti-sense_lncRNA
MSTRG.297936.1	anti-sense_lncRNA
MSTRG.177272.2	anti-sense_lncRNA
MSTRG.229262.3	anti-sense_lncRNA
MSTRG.318186.2	anti-sense_lncRNA
MSTRG.25819.1	anti-sense_lncRNA
MSTRG.273311.3	anti-sense_lncRNA
MSTRG.256096.3	anti-sense_lncRNA
MSTRG.272694.8	anti-sense_lncRNA
MSTRG.84900.1	anti-sense_lncRNA
MSTRG.22328.1	anti-sense_lncRNA
MSTRG.57740.1	anti-sense_lncRNA
MSTRG.204292.1	anti-sense_lncRNA
MSTRG.240495.1	anti-sense_lncRNA
MSTRG.306281.10	anti-sense_lncRNA
MSTRG.138551.3	anti-sense_lncRNA
MSTRG.242621.2	anti-sense_lncRNA
MSTRG.78751.2	anti-sense_lncRNA
MSTRG.106335.1	anti-sense_lncRNA
MSTRG.173410.2	anti-sense_lncRNA
MSTRG.52566.1	anti-sense_lncRNA
MSTRG.1506.2	anti-sense_lncRNA
MSTRG.292095.1	anti-sense_lncRNA
MSTRG.39450.3	anti-sense_lncRNA
MSTRG.253153.2	anti-sense_lncRNA
MSTRG.114905.29	anti-sense_lncRNA
MSTRG.39334.5	anti-sense_lncRNA
MSTRG.114905.23	anti-sense_lncRNA
MSTRG.239977.1	anti-sense_lncRNA
MSTRG.198896.6	anti-sense_lncRNA
MSTRG.150713.2	anti-sense_lncRNA
MSTRG.22328.3	anti-sense_lncRNA
MSTRG.108057.2	anti-sense_lncRNA
MSTRG.124426.1	anti-sense_lncRNA
MSTRG.233294.1	anti-sense_lncRNA
MSTRG.101843.1	anti-sense_lncRNA
MSTRG.69908.2	anti-sense_lncRNA
MSTRG.31896.2	anti-sense_lncRNA
MSTRG.138148.1	anti-sense_lncRNA
MSTRG.177481.1	anti-sense_lncRNA
MSTRG.70099.5	anti-sense_lncRNA
MSTRG.81409.1	anti-sense_lncRNA
MSTRG.255966.41	anti-sense_lncRNA
MSTRG.212834.1	anti-sense_lncRNA
MSTRG.82150.1	anti-sense_lncRNA
MSTRG.159901.2	anti-sense_lncRNA
MSTRG.123043.1	anti-sense_lncRNA
MSTRG.114905.14	anti-sense_lncRNA
MSTRG.204124.4	anti-sense_lncRNA
MSTRG.244476.2	anti-sense_lncRNA
MSTRG.235970.4	anti-sense_lncRNA
MSTRG.249960.1	anti-sense_lncRNA
MSTRG.240021.6	anti-sense_lncRNA
MSTRG.313194.2	anti-sense_lncRNA
MSTRG.7777.3	anti-sense_lncRNA
MSTRG.215284.1	anti-sense_lncRNA
MSTRG.52530.1	anti-sense_lncRNA
MSTRG.40346.2	anti-sense_lncRNA
MSTRG.210611.2	anti-sense_lncRNA
MSTRG.225544.4	anti-sense_lncRNA
MSTRG.321462.3	anti-sense_lncRNA
MSTRG.275253.2	anti-sense_lncRNA
MSTRG.215682.1	anti-sense_lncRNA
MSTRG.5238.9	anti-sense_lncRNA
MSTRG.262438.1	anti-sense_lncRNA
MSTRG.267680.8	anti-sense_lncRNA
MSTRG.82893.1	anti-sense_lncRNA
MSTRG.184672.11	anti-sense_lncRNA
MSTRG.45001.24	anti-sense_lncRNA
MSTRG.254884.2	anti-sense_lncRNA
MSTRG.157792.2	anti-sense_lncRNA
MSTRG.223197.3	anti-sense_lncRNA
MSTRG.261101.1	anti-sense_lncRNA
MSTRG.70404.1	anti-sense_lncRNA
MSTRG.79748.4	anti-sense_lncRNA
MSTRG.13900.1	anti-sense_lncRNA
MSTRG.4037.1	anti-sense_lncRNA
MSTRG.141000.4	anti-sense_lncRNA
MSTRG.67242.5	anti-sense_lncRNA
MSTRG.239077.5	anti-sense_lncRNA
MSTRG.21797.5	anti-sense_lncRNA
MSTRG.15762.1	anti-sense_lncRNA
MSTRG.7019.1	anti-sense_lncRNA
MSTRG.303354.8	anti-sense_lncRNA
MSTRG.203459.2	anti-sense_lncRNA
MSTRG.272336.2	anti-sense_lncRNA
MSTRG.308348.1	anti-sense_lncRNA
MSTRG.273311.4	anti-sense_lncRNA
MSTRG.82590.2	anti-sense_lncRNA
MSTRG.38235.11	anti-sense_lncRNA
MSTRG.142798.5	anti-sense_lncRNA
MSTRG.208125.4	anti-sense_lncRNA
MSTRG.287424.17	anti-sense_lncRNA
MSTRG.211789.1	anti-sense_lncRNA
MSTRG.151786.1	anti-sense_lncRNA
MSTRG.169801.1	anti-sense_lncRNA
MSTRG.230138.2	anti-sense_lncRNA
MSTRG.219975.7	anti-sense_lncRNA
MSTRG.211907.1	anti-sense_lncRNA
MSTRG.10311.2	anti-sense_lncRNA
MSTRG.280313.1	anti-sense_lncRNA
MSTRG.237532.1	anti-sense_lncRNA
MSTRG.301585.1	anti-sense_lncRNA
MSTRG.73560.1	anti-sense_lncRNA
MSTRG.230027.1	anti-sense_lncRNA
MSTRG.161499.2	anti-sense_lncRNA
MSTRG.193912.3	anti-sense_lncRNA
MSTRG.21255.2	anti-sense_lncRNA
MSTRG.161176.1	anti-sense_lncRNA
MSTRG.57880.4	anti-sense_lncRNA
MSTRG.216639.4	anti-sense_lncRNA
[truncated: 19,237 more rows]
