# Supplementary material for: Genome-Wide Identification and Characterization of Long Noncoding RNAs of Brown to White Adipose Tissue Transformation in Goats
Source: Cells. 2019 Aug 15;8(8):904. doi: 10.3390/cells8080904 (PMC6721666; doi:10.3390/cells8080904)
Supplement: Supplementary file 1 [file cells-08-00904-s001.zip › Table S3.xlsx]

## Sheet: D1_vs_D30
List of DEG lncRNAs from three developmental stages in perirenal fat（D1_vs_D30）
#ID	(D1)L01_Count	(D1)L02_Count	(D1)L03_Count	(D1)L04_Count	(D30)L05_Count	(D30)L06_Count	(D30)L07_Count	(D30)L08_Count	(D1)L01_FPKM	(D1)L02_FPKM	(D1)L03_FPKM	(D1)L04_FPKM	(D30)L05_FPKM	(D30)L06_FPKM	(D30)L07_FPKM	(D30)L08_FPKM	FDR	log2FC	regulated
MSTRG.100268.22	98	700	385	338	0	0	0	0	0.047041	0.346045	0.175747	0.154972	0	0	0	0	4.47075e-07	#NAME?	down
MSTRG.100268.4	492	348	536	567	70	68	15	108	1.75225	1.2692	1.80925	1.92039	0.235215	0.269528	0.054299	0.470434	0.0347373	-3.24502	down
MSTRG.100488.1	12	25	33	29	1494	4638	1251	928	0.00732	0.015379	0.018722	0.016648	0.870934	3.21006	0.830005	0.702893	0.00921194	6.18292	up
MSTRG.103703.15	618	190	735	3	0	0	0	16	1.31235	0.411817	1.47893	0.005977	0	0	0	0.041562	0.00410471	-7.078	down
MSTRG.103714.1	171	140	252	252	3	7	20	0	1.44832	1.20965	2.02531	2.03077	0.016261	0.06151	0.175731	0	0.000432223	-4.86497	down
MSTRG.105503.1	11	0	2	0	53	74	34	77	0.065468	0	0.009328	0	0.322109	0.535864	0.234778	0.61129	0.0318606	3.87782	up
MSTRG.107800.2	108	69	95	65	0	0	32	0	0.465114	0.304293	0.385963	0.263669	0	0	0.145314	0	0.025595	-3.4539	down
MSTRG.108496.2	0	0	1	6	421	223	186	214	0	0	5.2e-05	0.008786	0.625218	0.392983	0.313279	0.411391	3.7571e-06	6.87929	up
MSTRG.116095.9	0	0	0	0	10	10	15	61	0	0	0	0	0.054908	0.06698	0.094657	0.452651	0.0148782	Inf	up
MSTRG.116737.8	36	68	81	67	2	25	1	0	0.285001	0.55311	0.609761	0.508206	0.008182	0.215213	0.002891	0	0.0491461	-3.3628	down
MSTRG.118556.4	4	27	18	23	0	1	0	0	0.046576	0.380068	0.235721	0.303941	0	0.013948	0	0	0.0133156	-6.40765	down
MSTRG.118814.1	82	134	49	39	0	3	0	0	0.331029	0.55627	0.187595	0.149402	0	0.00923	0	0	8.49589e-05	-6.92379	down
MSTRG.122830.1	0	0	0	3	144	138	30	33	0	0	0	0.008035	0.569106	0.645353	0.134264	0.167259	0.00279248	6.46348	up
MSTRG.122830.2	0	0	0	0	27	41	6	13	0	0	0	0	0.153247	0.284473	0.037311	0.092073	0.00697107	Inf	up
MSTRG.123878.1	50	5	24	16	250	502	243	224	0.065411	0.005468	0.02974	0.019041	0.310863	0.742783	0.343829	0.362757	0.0219553	3.44563	up
MSTRG.12596.1	427	480	602	35	138	10	16	38	0.445377	0.513275	0.594085	0.034182	0.135828	0.010671	0.017364	0.048318	0.0323343	-3.13558	down
MSTRG.127337.1	0	0	0	0	13	7	21	9	0	0	0	0	0.098743	0.056255	0.181669	0.085589	0.0341276	Inf	up
MSTRG.127828.18	0	0	0	0	74	347	114	193	0	0	0	0	0.085236	0.473374	0.148741	0.287859	3.7571e-06	Inf	up
MSTRG.127828.19	0	0	3	0	145	80	58	57	0	0	0.004062	0	0.250643	0.164436	0.112646	0.126938	0.000167984	6.95074	up
MSTRG.127828.20	0	0	0	0	37	55	2	43	0	0	0	0	0.082206	0.148284	0.005022	0.124333	0.00118953	Inf	up
MSTRG.127828.21	0	0	0	0	96	93	39	23	0	0	0	0	0.21466	0.247024	0.098685	0.067252	4.66924e-05	Inf	up
MSTRG.133950.2	0	0	0	0	36	37	10	7	0	0	0	0	0.340279	0.416612	0.103734	0.075686	0.00603968	Inf	up
MSTRG.135873.1	13	53	21	45	0	0	0	0	0.072335	0.319051	0.113995	0.251509	0	0	0	0	0.000283518	#NAME?	down
MSTRG.136849.1	8	38	12	50	0	3	0	0	0.067485	0.365384	0.107303	0.447789	0	0.024108	0	0	0.0347373	-5.47146	down
MSTRG.137409.1	3648	3166	1670	1759	137	20	67	242	25.115	22.3305	10.8854	11.5117	0.885428	0.151709	0.492428	2.03875	0.00225184	-4.87349	down
MSTRG.137409.12	11908	6432	3418	5437	272	172	193	344	35.5937	19.6966	9.67502	15.4527	0.767239	0.576005	0.6189	1.26092	0.00449236	-5.15053	down
MSTRG.139210.4	0	0	19	0	339	174	310	149	0	0	0.020396	0	0.368974	0.224422	0.383637	0.209446	0.0001691	5.83105	up
MSTRG.14178.5	0	73	49	46	0	0	0	9	0	0.454984	0.281886	0.266802	0	0	0	0.060516	0.0466387	-4.82449	down
MSTRG.14178.6	0	98	274	96	0	0	0	9	0	0.236991	0.614941	0.214961	0	0	0	0.0236	0.00855515	-6.15966	down
MSTRG.143012.4	41	37	15	142	0	0	0	0	0.382798	0.359548	0.132316	1.27979	0	0	0	0	0.0140001	#NAME?	down
MSTRG.144402.2	195	7418	574	8480	32	29	22	38	0.10281	4.02027	0.287161	4.26565	0.015638	0.017186	0.012309	0.024334	0.0351054	-7.52263	down
MSTRG.146228.1	5	7	4	15	0	0	0	0	0.055941	0.085964	0.050326	0.186086	0	0	0	0	0.0444524	#NAME?	down
MSTRG.150677.1	24	4	11	17	0	0	0	0	0.33217	0.051085	0.137619	0.221393	0	0	0	0	0.0102536	#NAME?	down
MSTRG.153526.11	970	570	941	833	0	0	0	0	0.494413	0.297679	0.454206	0.403694	0	0	0	0	3.50617e-12	#NAME?	down
MSTRG.155901.1	256	89	219	15	5	5	6	0	2.65762	0.942492	2.15456	0.140395	0.03986	0.047302	0.065545	0	0.00855515	-5.26717	down
MSTRG.156348.1	6	64	47	33	0	0	0	0	0.024706	0.267703	0.180515	0.127194	0	0	0	0	0.000182396	#NAME?	down
MSTRG.157870.15	5	0	0	0	72	41	48	65	0.01332	0	0	0	0.211113	0.141943	0.158394	0.247907	0.00417479	5.14619	up
MSTRG.162547.4	88	114	108	89	0	4	0	0	0.736517	0.987921	0.859457	0.716354	0	0.034404	0	0	3.16928e-05	-6.85675	down
MSTRG.163484.6	0	1	0	0	30	78	76	54	0	0.000266	0	0	0.033008	0.101936	0.094321	0.076423	0.000206532	7.52652	up
MSTRG.163496.1	41	85	21	6	0	0	0	0	0.1664	0.359948	0.082235	0.022266	0	0	0	0	0.0153302	#NAME?	down
MSTRG.163496.4	4	8	17	4	0	0	0	0	0.072784	0.13656	0.285844	0.068489	0	0	0	0	0.035254	#NAME?	down
MSTRG.164770.24	0	0	0	0	6	12	13	10	0	0	0	0	0.080962	0.20641	0.201679	0.18029	0.0491461	Inf	up
MSTRG.165728.14	20	0	3	4	32	150	184	199	0.074486	0	0.008841	0.011166	0.112425	0.630097	0.738382	0.915003	0.00778353	4.06105	up
MSTRG.165728.25	58	0	0	1	80	145	206	513	0.106426	0	0	0.000152	0.139807	0.299148	0.408388	1.16454	0.0169387	3.55421	up
MSTRG.165728.7	0	0	0	0	41	195	175	32	0	0	0	0	0.107216	0.610132	0.524814	0.109634	0.000522568	Inf	up
MSTRG.167681.10	10	30	458	58	825	1503	2056	1381	0.011254	0.035937	0.515459	0.064657	0.925744	2.0022	2.62714	2.01455	0.0491461	3.40152	up
MSTRG.169184.8	54	53	35	50	3	3	0	1	0.382221	0.383426	0.234356	0.33196	0.015052	0.016812	0	0.000612	0.00429288	-5.07871	down
MSTRG.169248.1	9	9	15	7	0	0	0	0	0.095147	0.093994	0.160123	0.072825	0	0	0	0	0.0251365	#NAME?	down
MSTRG.169262.1	0	0	0	0	12	5	10	16	0	0	0	0	0.178008	0.074973	0.17158	0.319701	0.0462829	Inf	up
MSTRG.169395.1	144	183	57	8	0	0	0	0	0.91591	1.19543	0.340244	0.046437	0	0	0	0	0.00108002	#NAME?	down
MSTRG.170036.2	0	0	0	0	31	27	10	5	0	0	0	0	0.215592	0.215608	0.078477	0.042224	0.0118452	Inf	up
MSTRG.17091.1	663	417	228	237	18	50	80	49	1.97525	1.27061	0.64204	0.66995	0.04833	0.164544	0.256028	0.178001	0.0307347	-3.25003	down
MSTRG.170996.1	6	25	24	5	0	0	0	0	0.049184	0.223944	0.196309	0.034296	0	0	0	0	0.00855515	#NAME?	down
MSTRG.174696.1	0	0	0	0	9	19	8	13	0	0	0	0	0.109623	0.282816	0.115598	0.206474	0.0351054	Inf	up
MSTRG.174832.1	0	0	0	0	23	22	55	89	0	0	0	0	0.172606	0.201955	0.480197	0.893489	0.000238233	Inf	up
MSTRG.174997.9	158	60	101	0	0	0	0	5	0.479724	0.186086	0.290415	0	0	0	0	0.018447	0.01834	-6.5502	down
MSTRG.177042.2	25	39	0	0	362	20	886	792	0.016798	0.02693	0	0	0.234419	0.014947	0.653896	0.667408	0.0351054	4.62433	up
MSTRG.177445.3	74	78	33	140	27	0	0	0	0.490399	0.531439	0.206224	0.892879	0.164789	0	0	0	0.0169387	-3.88246	down
MSTRG.180368.3	1012	3028	3177	3538	141	116	47	63	14.7727	45.314	43.957	49.1526	1.937	1.88764	0.734125	1.12358	0.00078653	-5.1249	down
MSTRG.180368.4	1271	848	1186	4046	47	12	9	28	15.0911	10.3198	13.3368	45.7089	0.521529	0.148995	0.114621	0.405655	0.0109658	-6.6189	down
MSTRG.180368.5	276	331	347	1278	0	0	0	7	3.90052	4.78888	4.63833	17.1636	0	0	0	0.108189	0.00312954	-8.98019	down
MSTRG.180369.1	10	67	77	47	0	5	0	0	0.134285	0.986719	1.0396	0.637435	0	0.06705	0	0	0.00172565	-5.50356	down
MSTRG.182438.1	33	38	106	11	0	0	0	11	0.159624	0.191307	0.497046	0.047999	0	0	0	0.061932	0.0153302	-4.55015	down
MSTRG.182978.2	351	417	207	151	3	0	0	0	1.27784	1.55585	0.712721	0.520991	0.007949	0	0	0	2.88416e-08	-8.797	down
MSTRG.183831.1	62	25	9	25	0	0	0	0	0.520065	0.211106	0.064236	0.195351	0	0	0	0	0.00146547	#NAME?	down
MSTRG.183835.2	81	39	92	17	13	5	0	6	0.275536	0.136196	0.298777	0.054858	0.039238	0.015625	0	0.021381	0.0473421	-3.4817	down
MSTRG.183841.8	10	25	18	12	0	0	1	0	0.316626	0.806981	0.538708	0.337309	0	0	0.025099	0	0.01834	-6.09136	down
MSTRG.186192.1	3	25	25	29	0	0	0	0	0.035508	0.43613	0.406641	0.482495	0	0	0	0	0.00280201	#NAME?	down
MSTRG.191356.1	57	34	59	14	0	0	0	0	0.213749	0.127682	0.207822	0.047714	0	0	0	0	0.000111694	#NAME?	down
MSTRG.19381.11	0	178	201	126	7	0	0	0	0	0.427335	0.445594	0.279949	0.014457	0	0	0	0.000383943	-6.33998	down
MSTRG.19381.9	0	38	60	49	9	0	0	0	0	0.143502	0.210141	0.17316	0.030081	0	0	0	0.0262709	-4.1943	down
MSTRG.196347.1	29	7	6	16	0	0	0	0	0.505604	0.111367	0.096367	0.257268	0	0	0	0	0.00921194	#NAME?	down
MSTRG.196904.4	415	168	599	426	0	0	0	0	0.329342	0.136501	0.45046	0.321328	0	0	0	0	8.5798e-11	#NAME?	down
MSTRG.196987.10	137	213	130	85	0	0	0	0	0.231058	0.36779	0.206622	0.135644	0	0	0	0	6.31512e-08	#NAME?	down
MSTRG.196987.6	69	31	63	17	0	0	0	17	0.229605	0.104993	0.196605	0.050815	0	0	0	0.06859	0.0491461	-3.95239	down
MSTRG.198343.1	28	42	8	22	0	0	0	0	0.365352	0.575139	0.091714	0.270606	0	0	0	0	0.0011074	#NAME?	down
MSTRG.20324.2	0	0	0	0	107	33	370	254	0	0	0	0	0.427318	0.157592	1.6947	1.32569	0.000504103	Inf	up
MSTRG.206859.2	20	19	39	33	3	0	0	0	0.111394	0.106914	0.205672	0.175944	0.010799	0	0	0	0.00990599	-5.38923	down
MSTRG.208125.1	458	374	137	699	22	3	0	11	0.599646	0.502274	0.169429	0.870655	0.026327	0.00405	0	0.016301	0.000111694	-5.94001	down
MSTRG.208125.3	116	183	35	184	0	0	0	0	0.240992	0.390996	0.068267	0.365625	0	0	0	0	9.77062e-08	#NAME?	down
MSTRG.208217.3	247	62	543	103	0	20	7	41	0.241941	0.06218	0.503277	0.09538	0	0.021529	0.006405	0.04902	0.0318606	-4.07844	down
MSTRG.209372.1	119	46	10	57	0	0	0	0	0.669361	0.263988	0.049588	0.301228	0	0	0	0	0.000504103	#NAME?	down
MSTRG.212843.1	148	85	77	198	2	2	0	0	0.57943	0.339452	0.285378	0.740002	0.006742	0.007526	0	0	7.36946e-06	-7.25713	down
MSTRG.214417.2	1	1	2	4	116	116	1	84	0.001139	0.000105	0.005196	0.011017	0.326559	0.387791	9.4e-05	0.306593	0.0104648	4.98036	up
MSTRG.214417.3	11	1	0	0	98	58	19	55	0.027354	0.000174	0	0	0.230597	0.161884	0.049554	0.167771	0.029279	3.90022	up
MSTRG.216557.1	0	0	0	0	10	8	9	14	0	0	0	0	0.058103	0.052348	0.05617	0.102053	0.0491461	Inf	up
MSTRG.220086.3	0	160	35	104	0	0	2	0	0	2.57397	0.518934	1.55224	0	0	0.022803	0	0.0337063	-7.37675	down
MSTRG.220086.5	40	61	71	41	0	1	2	13	0.200101	0.317546	0.342491	0.198664	0	0.005419	0.005568	0.076441	0.0222514	-4.20129	down
MSTRG.221819.21	64	45	15	99	0	0	0	0	0.596558	0.425415	0.130748	0.880541	0	0	0	0	5.46294e-05	#NAME?	down
MSTRG.222214.1	8	8	13	11	0	0	0	0	0.116243	0.123435	0.187912	0.152495	0	0	0	0	0.0252362	#NAME?	down
MSTRG.222299.1	13	4	14	3	0	0	0	0	0.216631	0.058566	0.227598	0.048311	0	0	0	0	0.035103	#NAME?	down
MSTRG.222337.1	101	26	38	63	0	0	0	0	1.09771	0.281126	0.383681	0.651523	0	0	0	0	1.25173e-05	#NAME?	down
MSTRG.223045.5	82	18	61	29	0	0	0	0	0.391208	0.084182	0.276444	0.129657	0	0	0	0	4.68375e-05	#NAME?	down
MSTRG.223045.7	49	11	49	3	0	0	0	0	0.228976	0.049041	0.216844	0.00925	0	0	0	0	0.00637034	#NAME?	down
MSTRG.223133.1	8	26	95	48	1	5	0	8	0.035804	0.123531	0.426989	0.21662	0.0045	0.021652	0	0.041439	0.0351054	-3.96669	down
MSTRG.22328.1	0	0	0	0	51	38	24	7	0	0	0	0	0.500673	0.435209	0.264811	0.08201	0.00188474	Inf	up
MSTRG.22328.4	0	0	0	0	11	22	25	8	0	0	0	0	0.157053	0.377911	0.410749	0.141456	0.0156304	Inf	up
MSTRG.223440.2	205	135	141	200	0	0	0	0	0.691613	0.466218	0.448349	0.639886	0	0	0	0	2.15138e-08	#NAME?	down
MSTRG.223450.1	27	23	74	35	0	4	0	9	0.54384	0.48403	1.4435	0.686932	0	0.070583	0	0.206043	0.044533	-3.99269	down
MSTRG.228030.5	107	25	41	70	0	2	0	9	0.493492	0.114574	0.178738	0.306992	0	0.005587	0	0.046249	0.00448026	-5.02124	down
MSTRG.22947.2	252	231	91	172	0	0	0	0	0.51386	0.483218	0.17426	0.333312	0	0	0	0	1.70054e-08	#NAME?	down
MSTRG.22947.3	95	31	129	307	0	0	0	0	0.196842	0.065295	0.255145	0.609686	0	0	0	0	0.00139567	#NAME?	down
MSTRG.230978.307	7	12	21	8	0	0	0	0	0.104357	0.191004	0.296124	0.108496	0	0	0	0	0.0156304	#NAME?	down
MSTRG.231352.18	33	142	45	29	0	0	0	0	0.209713	0.924107	0.269715	0.170329	0	0	0	0	0.00550868	#NAME?	down
MSTRG.233050.2	135	316	461	0	20	0	0	0	1.38589	3.33665	4.50412	0	0.190988	0	0	0	0.00895315	-5.6105	down
MSTRG.234278.8	128	83	58	23	0	1	5	5	0.861754	0.570468	0.370297	0.141956	0	0.002608	0.029938	0.03414	0.00276191	-5.04781	down
MSTRG.235948.1	7	34	52	54	0	0	0	0	0.042729	0.216645	0.304839	0.318664	0	0	0	0	0.000176761	#NAME?	down
MSTRG.238577.4	0	0	0	0	56	43	64	28	0	0	0	0	0.280066	0.255797	0.363539	0.180348	0.000182396	Inf	up
MSTRG.241751.1	0	0	0	0	34	14	65	32	0	0	0	0	0.505075	0.238469	1.10184	0.613426	0.00078653	Inf	up
MSTRG.244111.4	0	0	0	0	208	159	414	207	0	0	0	0	0.534906	0.483786	1.21064	0.691078	1.70054e-08	Inf	up
MSTRG.244635.5	41	53	63	13	0	0	5	0	0.342052	0.456715	0.50106	0.099926	0	0	0.037009	0	0.0039403	-5.10487	down
MSTRG.24710.1	52	39	74	95	9	3	0	3	0.53475	0.40556	0.71908	0.922349	0.078975	0.02343	0	0.025648	0.00781208	-4.39673	down
MSTRG.247432.8	0	0	0	3	40	28	6	28	0	0	0	0.009007	0.17317	0.143941	0.025451	0.158058	0.0427769	4.63877	up
MSTRG.248900.3	13	15	24	29	0	0	3	0	0.138918	0.156931	0.24384	0.292284	0	0	0.023343	0	0.0323912	-4.81895	down
MSTRG.249280.1	347	346	468	277	49	27	18	4	1.86256	1.9026	2.38175	1.41396	0.245177	0.158493	0.098612	0.024219	0.00287553	-4.04779	down
MSTRG.249869.18	0	61	0	0	860	221	944	1657	0	0.009161	0	0	0.119159	0.036303	0.148901	0.298494	4.37132e-05	5.45888	up
MSTRG.250664.1	37	23	11	47	0	0	0	0	0.212504	0.136592	0.056411	0.258899	0	0	0	0	0.000504103	#NAME?	down
MSTRG.250751.1	94	35	116	34	0	0	0	0	2.04968	0.784603	2.39181	0.707707	0	0	0	0	3.7571e-06	#NAME?	down
MSTRG.250751.2	160	76	164	85	0	0	0	3	0.421735	0.205272	0.408004	0.211446	0	0	0	0.00654	4.72114e-06	-7.89573	down
MSTRG.250865.1	54	35	19	6	0	0	0	0	0.319887	0.209821	0.101996	0.028761	0	0	0	0	0.00234578	#NAME?	down
MSTRG.252134.1	10	3	46	17	0	0	0	0	0.079593	0.01812	0.37469	0.134549	0	0	0	0	0.00737213	#NAME?	down
MSTRG.252522.1	14	3	6	10	135	115	199	277	0.032893	0.00519	0.012904	0.021965	0.316764	0.321891	0.533092	0.848849	0.00542548	4.12502	up
MSTRG.252791.2	6	10	19	6	0	0	0	0	0.176408	0.311079	0.588784	0.179665	0	0	0	0	0.0235047	#NAME?	down
MSTRG.253719.1	248	27	299	141	5	80	0	2	0.463216	0.051637	0.52915	0.250386	0.007173	0.167687	0	0.003041	0.0347373	-3.18529	down
MSTRG.254073.1	124	50	25	11	0	0	1	1	0.681912	0.278928	0.128794	0.056174	0	0	0.003093	0.004477	0.045182	-7.06689	down
MSTRG.255576.14	242	13	265	85	9	6	0	11	0.504747	0.026022	0.522935	0.167083	0.017415	0.011955	0	0.025983	0.0160459	-4.81273	down
MSTRG.255576.16	83	44	119	91	15	12	0	9	0.360368	0.195462	0.491534	0.377478	0.058553	0.057756	0	0.043469	0.035254	-3.4893	down
MSTRG.264244.14	0	18	62	92	179	544	446	676	0	0.011571	0.036496	0.055024	0.106517	0.38489	0.3026	0.523846	0.035254	3.14001	up
MSTRG.264244.15	0	0	16	0	0	139	121	278	0	0	0.013945	0	0	0.142948	0.119071	0.314348	0.0131289	5.08094	up
MSTRG.264244.27	9	52	22	144	941	31	808	1617	0.004028	0.026154	0.009966	0.067667	0.441204	0.017029	0.430998	0.985169	0.0247198	3.46297	up
MSTRG.264244.29	0	23	246	104	908	511	937	1386	0	0.024608	0.245549	0.104081	0.904942	0.603644	1.06212	1.79484	0.0466387	3.1975	up
MSTRG.264244.30	11	19	78	100	1170	1103	644	906	0.013975	0.026292	0.100892	0.130932	1.52299	1.7044	0.953264	1.53238	0.00531147	3.96253	up
MSTRG.264575.26	0	0	0	0	714	96	243	1155	0	0	0	0	0.513089	0.081219	0.198031	1.0777	1.74903e-06	Inf	up
MSTRG.266713.2	38	54	48	18	0	0	0	0	0.168182	0.249281	0.204724	0.076021	0	0	0	0	0.000132505	#NAME?	down
MSTRG.26913.1	14	21	3	9	297	245	132	97	0.01435	0.022615	0.002096	0.008345	0.306112	0.299506	0.154888	0.128709	0.0125229	3.71828	up
MSTRG.270207.1	179	120	224	288	21	30	13	49	0.328333	0.225334	0.388072	0.501101	0.035116	0.05986	0.02397	0.10853	0.0486602	-3.19333	down
MSTRG.273712.1	0	0	0	0	51	63	2	10	0	0	0	0	0.270772	0.39629	0.006168	0.068162	0.0384209	Inf	up
MSTRG.276371.1	0	0	0	1	7	18	55	136	0	0	0	0.004935	0.038445	0.119486	0.349294	0.996797	0.0250872	7.20769	up
MSTRG.280221.1	36	8	4	13	0	0	0	0	0.356398	0.076109	0.031474	0.121429	0	0	0	0	0.0466387	#NAME?	down
MSTRG.280442.3	0	0	0	0	11	19	10	6	0	0	0	0	0.237345	0.497456	0.234665	0.156934	0.0399752	Inf	up
MSTRG.283618.1	1305	964	166	223	1	2	9	0	12.2521	9.27105	1.46961	1.98774	0.003015	0.01424	0.082141	0	0.00118953	-7.96987	down
MSTRG.284236.1	179	38	54	18	0	0	0	0	1.10934	0.239417	0.317259	0.105671	0	0	0	0	0.0162158	#NAME?	down
MSTRG.284236.2	48	27	22	16	0	0	0	0	0.34696	0.203377	0.147391	0.106031	0	0	0	0	0.000639082	#NAME?	down
MSTRG.284861.10	0	0	0	0	6	29	26	29	0	0	0	0	0.043562	0.271576	0.234056	0.297105	0.00637034	Inf	up
MSTRG.284861.3	0	0	0	0	5	17	9	50	0	0	0	0	0.036003	0.148659	0.070224	0.491177	0.01834	Inf	up
MSTRG.284869.1	0	0	0	0	7	25	70	124	0	0	0	0	0.021016	0.092377	0.251836	0.514133	0.00221953	Inf	up
MSTRG.284911.1	0	0	0	0	19	14	24	35	0	0	0	0	0.173109	0.143903	0.243894	0.411391	0.00603968	Inf	up
MSTRG.287174.6	95	39	114	40	0	11	0	0	0.969014	0.401234	1.10702	0.381102	0	0.119898	0	0	0.00219306	-4.85967	down
MSTRG.287174.8	23	10	15	48	0	0	0	0	0.362056	0.162328	0.224942	0.730584	0	0	0	0	0.00388031	#NAME?	down
MSTRG.288232.1	0	0	0	0	17	5	21	5	0	0	0	0	0.244682	0.079383	0.353609	0.079464	0.035254	Inf	up
MSTRG.290560.1	0	0	0	0	37	77	19	4	0	0	0	0	0.139557	0.346922	0.078947	0.019473	0.0169387	Inf	up
MSTRG.290560.2	0	0	0	0	13	26	5	11	0	0	0	0	0.123579	0.30177	0.046182	0.131628	0.027399	Inf	up
MSTRG.290580.1	0	0	7	9	1462	1631	332	149	0	0	0.008107	0.010782	1.95608	2.59079	0.504815	0.259015	0.00183063	7.64514	up
MSTRG.291300.2	13	5	7	12	0	0	0	0	0.348739	0.133442	0.180944	0.316503	0	0	0	0	0.0314115	#NAME?	down
MSTRG.293601.16	11	0	7	0	49	83	67	142	0.019954	0	0.011723	0	0.084974	0.170922	0.13266	0.32256	0.0169387	3.99907	up
MSTRG.296118.1	64	41	200	19	3	0	0	0	0.231291	0.149003	0.685785	0.062811	0.007577	0	0	0	0.00306878	-6.79633	down
MSTRG.297936.2	48	147	65	67	3	14	8	1	0.503878	1.58909	0.650237	0.670324	0.025963	0.163506	0.085562	0.012067	0.0150914	-3.87062	down
MSTRG.299548.1	8	3	37	23	656	700	397	533	0.0113	0.004281	0.055775	0.034296	0.994421	1.258	0.684522	1.04899	0.000503519	4.85156	up
MSTRG.301811.1	222	287	179	279	3	13	74	47	0.665469	0.879207	0.506476	0.793306	0.005743	0.043017	0.235662	0.170647	0.0477963	-3.10696	down
MSTRG.302418.6	24	59	64	42	7	0	0	0	0.132026	0.342065	0.34472	0.227241	0.035572	0	0	0	0.0048697	-4.94182	down
MSTRG.306905.11	8	12	20	15	0	0	0	0	0.11064	0.158921	0.26504	0.198505	0	0	0	0	0.0109226	#NAME?	down
MSTRG.306905.5	127	83	71	204	0	0	1	24	0.269951	0.179396	0.141325	0.413041	0	0	0.000901	0.060808	0.00279248	-4.90882	down
MSTRG.306905.6	43	11	65	61	0	0	2	0	0.361922	0.090529	0.521337	0.496226	0	0	0.016344	0	0.000507499	-6.52067	down
MSTRG.306905.8	133	140	128	161	34	1	2	9	0.288289	0.309497	0.260924	0.330247	0.067835	0.001982	0.003117	0.022463	0.0109226	-3.90488	down
MSTRG.306905.9	114	101	83	91	0	0	0	0	0.249354	0.227709	0.172609	0.190342	0	0	0	0	5.55496e-07	#NAME?	down
MSTRG.308265.2	0	0	0	0	27	28	66	84	0	0	0	0	0.171062	0.21059	0.484522	0.705269	0.000160889	Inf	up
MSTRG.308910.13	46	4	16	40	0	0	0	4	0.577311	0.047279	0.184342	0.476384	0	0	0	0.058792	0.0458922	-5.37148	down
MSTRG.310246.1	84	59	35	26	0	11	0	0	0.439155	0.315481	0.173578	0.125731	0	0.059855	0	0	0.00981736	-4.46121	down
MSTRG.310247.4	484	68	398	41	0	0	6	0	0.92899	0.132744	0.724427	0.073882	0	0	0.012065	0	0.00654862	-7.35449	down
MSTRG.310562.1	221	55	154	302	23	3	3	30	0.481355	0.122532	0.317755	0.627735	0.04701	0.006972	0.004764	0.078398	0.0133156	-4.04783	down
MSTRG.310562.2	119	0	101	78	0	13	0	0	0.346957	0	0.278356	0.215328	0	0.040619	0	0	0.0112752	-4.69405	down
MSTRG.310562.3	230	80	120	297	3	37	9	6	0.659315	0.233142	0.32408	0.810361	0.005499	0.117812	0.024988	0.020548	0.00737213	-3.99874	down
MSTRG.310562.4	14	12	52	41	0	0	0	0	0.076121	0.066138	0.270506	0.213835	0	0	0	0	0.000522568	#NAME?	down
MSTRG.312856.1	0	0	0	0	147	33	42	15	0	0	0	0	2.57543	0.688157	0.839037	0.330834	0.0207986	Inf	up
MSTRG.316320.1	0	0	0	0	8	11	13	11	0	0	0	0	0.056852	0.086332	0.105588	0.094255	0.0461257	Inf	up
MSTRG.317649.1	0	0	0	0	105	39	20	30	0	0	0	0	0.621558	0.271518	0.129592	0.225744	0.00352701	Inf	up
MSTRG.320228.1	0	0	0	0	32	21	33	24	0	0	0	0	0.381481	0.296919	0.448143	0.368691	0.0028133	Inf	up
MSTRG.320995.11	1	0	0	2	42	34	15	24	0.001096	0	0	0.014564	0.384314	0.373933	0.151	0.281583	0.0278495	4.8715	up
MSTRG.321923.4	44	26	3	6	0	0	0	0	0.650578	0.393473	0.040776	0.080035	0	0	0	0	0.0401341	#NAME?	down
MSTRG.322418.6	99	27	104	52	0	0	0	0	0.301108	0.081633	0.299467	0.150685	0	0	0	0	3.7571e-06	#NAME?	down
MSTRG.329184.1	0	85	69	64	0	2	0	0	0	1.93112	1.43618	1.34787	0	0.041193	0	0	0.00108002	-6.97809	down
MSTRG.330214.27	0	0	0	0	136	1034	109	125	0	0	0	0	1.18236	10.7309	1.08304	1.40932	0.0399752	Inf	up
MSTRG.331194.1	355	458	707	481	68	100	21	101	0.508348	0.672182	0.959782	0.656537	0.091655	0.15953	0.032168	0.176796	0.0444524	-3.07629	down
MSTRG.34402.5	438	436	981	327	52	97	46	103	0.252098	0.25697	0.535265	0.179091	0.028043	0.062544	0.027988	0.072844	0.0351054	-3.0978	down
MSTRG.40901.1	0	0	0	0	24	2	17	7	0	0	0	0	0.280724	0.021045	0.218226	0.097282	0.0444524	Inf	up
MSTRG.41361.4	0	0	0	0	70	126	139	124	0	0	0	0	0.15388	0.329814	0.348005	0.353508	1.49342e-06	Inf	up
MSTRG.42003.1	17	103	162	84	0	3	7	2	0.191331	1.19792	1.74263	0.908757	0	0.025851	0.073757	0.025932	0.000887496	-5.04253	down
MSTRG.43873.34	109	14	136	42	2	0	0	0	0.359316	0.044618	0.425634	0.130634	0.00379	0	0	0	0.000111694	-7.35015	down
MSTRG.43986.1	21	10	14	78	201	345	263	416	0.031426	0.014577	0.020527	0.114714	0.295905	0.602339	0.439731	0.79501	0.0499317	2.93473	up
MSTRG.43986.3	0	0	2	0	48	41	168	153	0	0	0.003179	0	0.143463	0.14585	0.576386	0.596887	0.000219861	7.77193	up
MSTRG.43986.6	10	0	0	3	67	22	61	108	0.04671	0	0	0.013539	0.318093	0.121711	0.328126	0.666339	0.0227204	3.89791	up
MSTRG.44926.3	689	96	145	169	0	0	0	0	1.19006	0.169164	0.236436	0.276589	0	0	0	0	0.00276573	#NAME?	down
MSTRG.45498.9	100	27	86	13	0	0	0	15	0.61478	0.167493	0.498317	0.075685	0	0	0	0.110422	0.0444524	-4.44219	down
MSTRG.47205.1	0	0	0	0	14	34	17	4	0	0	0	0	0.050145	0.150446	0.070289	0.019576	0.013702	Inf	up
MSTRG.4807.1	65	229	199	116	41	3	0	0	0.18919	0.687411	0.550921	0.322975	0.112242	0.006666	0	0	0.00693018	-3.98394	down
MSTRG.54751.25	6	37	1	0	59	85	170	218	0.00419	0.031391	0.000229	0	0.04544	0.078188	0.151063	0.220674	0.0445342	3.18057	up
MSTRG.54969.1	0	0	0	0	5	18	18	11	0	0	0	0	0.046439	0.241558	0.225028	0.153833	0.0315257	Inf	up
MSTRG.57898.2	14	3	11	7	0	0	0	0	0.177902	0.026414	0.132252	0.081885	0	0	0	0	0.034195	#NAME?	down
MSTRG.58046.19	5	0	0	0	55	29	0	45	0.028483	0	0	0	0.298125	0.182387	0	0.316019	0.0491461	4.28062	up
MSTRG.61445.1	11	3	3	0	186	55	69	45	0.026232	0.005335	0.007024	0	0.454341	0.15834	0.190579	0.141681	0.0499317	4.14419	up
MSTRG.63058.10	1	0	4	11	175	59	192	24	0.001378	0	0.009646	0.024887	0.42459	0.168248	0.532843	0.07364	0.0395452	4.61634	up
MSTRG.63129.36	0	0	0	3	46	0	70	76	0	0	0	0.006691	0.140834	0	0.247963	0.30566	0.00603968	5.55797	up
MSTRG.64559.1	117	71	76	115	5	9	15	12	0.478685	0.295673	0.296527	0.450276	0.015775	0.040717	0.062799	0.060591	0.0351054	-3.49523	down
MSTRG.65116.21	580	1146	68	0	0	0	3	0	1.00593	2.0365	0.111303	0	0	0	0.004821	0	0.0351054	-9.38523	down
MSTRG.65116.22	1427	783	311	119	8	4	2	9	2.4168	1.3593	0.498009	0.19134	0.012592	0.007513	0.003329	0.01732	0.00895315	-7.2271	down
MSTRG.65116.26	187	691	259	97	0	0	0	0	1.56652	5.93843	2.05543	0.766617	0	0	0	0	0.00036971	#NAME?	down
MSTRG.65116.30	269	75	65	23	0	0	0	0	7.63832	2.17943	1.73168	0.613657	0	0	0	0	0.0102273	#NAME?	down
MSTRG.65813.1	0	0	0	0	27	42	33	5	0	0	0	0	0.171331	0.320035	0.244338	0.03551	0.00290155	Inf	up
MSTRG.67460.9	3	0	0	0	4604	3013	18	0	0.001565	0	0	0	2.30499	1.79019	0.00981	0	0.0101191	11.0275	up
MSTRG.68473.1	0	0	0	0	38	25	12	9	0	0	0	0	0.484976	0.377121	0.176066	0.136541	0.00766225	Inf	up
MSTRG.71097.6	35	37	34	69	16	0	0	0	0.141469	0.153902	0.129157	0.26507	0.059902	0	0	0	0.0466387	-3.70412	down
MSTRG.72702.14	0	0	0	0	14	86	62	38	0	0	0	0	0.026599	0.205696	0.141768	0.099313	0.000167984	Inf	up
MSTRG.72702.18	0	0	0	13	82	75	103	76	0	0	0	0.026422	0.165901	0.179986	0.236129	0.199337	0.00697107	4.29946	up
MSTRG.72702.32	0	0	0	0	64	45	61	33	0	0	0	0	0.153212	0.128407	0.166487	0.101142	0.000152393	Inf	up
MSTRG.76821.1	0	9	0	0	21	36	147	113	0	0.015121	0	0	0.0344	0.073187	0.286263	0.2518	0.0458922	4.74836	up
MSTRG.79170.1	0	0	0	0	13	29	61	21	0	0	0	0	0.055572	0.145947	0.297587	0.117962	0.00535581	Inf	up
MSTRG.79310.15	6	0	2	0	33	17	82	59	0.134006	0	0.030881	0	0.753966	0.449315	2.1434	1.75518	0.0235499	4.35102	up
MSTRG.79310.6	0	29	0	73	580	516	524	39	0	0.025129	0	0.059084	0.470602	0.496944	0.483974	0.040212	0.00963401	3.70707	up
MSTRG.81216.1	66	56	84	50	0	3	0	0	0.294695	0.255659	0.353675	0.211065	0	0.01018	0	0	0.000160889	-6.60207	down
MSTRG.81224.4	33	15	60	49	0	3	0	0	0.310824	0.146439	0.536959	0.440901	0	0.021777	0	0	0.00221953	-5.87704	down
MSTRG.82453.1	88	142	60	19	0	0	0	0	0.600434	0.997478	0.3885	0.120902	0	0	0	0	0.000111694	#NAME?	down
MSTRG.8246.1	27	39	37	60	0	1	10	3	0.116333	0.175732	0.153158	0.250638	0	0.000495	0.045331	0.011392	0.045182	-3.74582	down
MSTRG.8246.3	57	84	97	118	0	2	1	14	0.71897	1.08402	1.15998	1.41699	0	0.027774	0.013342	0.216103	0.00290451	-4.90513	down
MSTRG.84106.1	36	41	43	18	1	10	0	0	0.406937	0.471753	0.456928	0.193313	0.005568	0.115573	0	0	0.0491461	-3.84169	down
MSTRG.8722.1	35	0	0	42	238	343	208	299	0.030254	0	0	0.03426	0.195027	0.333906	0.193857	0.318069	0.0165009	3.4271	up
MSTRG.87420.4	573	2405	283	3309	21	28	3	54	11.3462	48.7845	5.2949	62.2915	0.39076	0.610344	0.044518	1.29845	0.0219055	-6.46055	down
MSTRG.88331.1	0	0	3	0	28	13	23	33	0	0	0.023374	0	0.229327	0.127932	0.21843	0.357832	0.0491461	5.09148	up
MSTRG.8962.5	71	25	63	31	0	11	0	0	0.348463	0.124096	0.295359	0.145299	0	0.05898	0	0	0.013702	-4.28819	down
MSTRG.8962.6	27	15	36	14	0	0	0	0	0.139476	0.0748	0.173331	0.064335	0	0	0	0	0.00183614	#NAME?	down
MSTRG.8992.2	443	260	490	334	133	21	36	35	0.797032	0.478329	0.835876	0.572056	0.224788	0.041324	0.069535	0.07543	0.0469198	-2.97722	down
MSTRG.91127.1	54	55	41	45	4	0	7	0	0.220647	0.233046	0.157419	0.175193	0.014316	0	0.02687	0	0.0118452	-4.29205	down
MSTRG.93758.2	0	0	0	10	14	79	40	118	0	0	0	0.044097	0.061329	0.437449	0.210009	0.714513	0.0135099	4.14571	up
MSTRG.94203.2	59	12	19	14	0	0	0	0	0.391912	0.080729	0.116326	0.083438	0	0	0	0	0.0133156	#NAME?	down
MSTRG.94857.1	0	0	0	0	93	12	28	37	0	0	0	0	0.231531	0.033163	0.079535	0.120356	0.00737213	Inf	up
MSTRG.94875.1	0	0	0	0	24	6	26	47	0	0	0	0	0.194635	0.05514	0.247782	0.511226	0.00410471	Inf	up
MSTRG.94963.1	51	9	63	61	0	0	0	0	1.60563	0.263258	1.8731	1.81687	0	0	0	0	5.46294e-05	#NAME?	down
MSTRG.96007.2	38	11	39	15	0	0	0	0	0.493959	0.138158	0.481752	0.178504	0	0	0	0	0.00109232	#NAME?	down
MSTRG.96073.1	29	14	34	53	0	0	0	8	0.096224	0.046219	0.108509	0.171111	0	0	0	0.033199	0.033101	-4.6288	down
MSTRG.97922.3	45	71	50	44	5	2	3	3	0.135135	0.219126	0.141181	0.124302	0.011592	0.003416	0.006573	0.007529	0.0133156	-4.28588	down
MSTRG.98749.1	3	9	19	3	0	0	0	0	0.052032	0.160646	0.334112	0.037276	0	0	0	0	0.0345851	#NAME?	down
MSTRG.98843.13	0	0	0	0	134	208	291	4	0	0	0	0	0.301709	0.557201	0.748984	0.009764	0.000160889	Inf	up

## Sheet: D1_vs_Y1
List of DEG lncRNAs from three developmental stages in perirenal fat（D1_vs_Y1）
#ID	(D1)L01_Count	(D1)L02_Count	(D1)L03_Count	(D1)L04_Count	(Y1)L09_Count	(Y1)L10_Count	(Y1)L11_Count	(Y1)L12_Count	(D1)L01_FPKM	(D1)L02_FPKM	(D1)L03_FPKM	(D1)L04_FPKM	(Y1)L09_FPKM	(Y1)L10_FPKM	(Y1)L11_FPKM	(Y1)L12_FPKM	FDR	log2FC	regulated
MSTRG.100268.22	98	700	385	338	0	0	0	0	0.047041	0.346045	0.175747	0.154972	0	0	0	0	3.42484e-07	#NAME?	down
MSTRG.100268.4	492	348	536	567	27	71	77	74	1.75225	1.2692	1.80925	1.92039	0.113019	0.251365	0.321666	0.273436	0.0106549	-3.24102	down
MSTRG.100299.4	88	48	3	5	0	0	0	0	0.51577	0.283274	0.012327	0.024607	0	0	0	0	0.0374874	#NAME?	down
MSTRG.100343.2	22	18	14	5	0	0	0	0	0.218721	0.184468	0.131062	0.041112	0	0	0	0	0.00538095	#NAME?	down
MSTRG.100488.1	12	25	33	29	634	283	318	214	0.00732	0.015379	0.018722	0.016648	0.464423	0.175497	0.231718	0.138597	0.0054129	3.55323	up
MSTRG.100593.1	0	5	3	4	52	61	31	66	0	0.012917	0.00597	0.011789	0.190075	0.189414	0.112555	0.213848	0.0258041	3.82019	up
MSTRG.103703.15	618	190	735	3	27	3	38	0	1.31235	0.411817	1.47893	0.005977	0.066206	0.005949	0.09357	0	0.0296472	-4.78662	down
MSTRG.103714.1	171	140	252	252	11	16	3	17	1.44832	1.20965	2.02531	2.03077	0.101917	0.129504	0.020371	0.143605	0.000678866	-4.3735	down
MSTRG.10695.2	37	0	54	14	0	1	0	2	0.33573	0	0.457075	0.120597	0	0.005671	0	0.013764	0.0221465	-5.2301	down
MSTRG.106956.4	0	0	0	0	16	7	5	38	0	0	0	0	0.131967	0.045179	0.035486	0.291184	0.0498822	Inf	up
MSTRG.107548.1	0	0	0	0	19	7	6	11	0	0	0	0	0.643246	0.203108	0.207015	0.314187	0.0337772	Inf	up
MSTRG.107800.2	108	69	95	65	0	40	0	0	0.465114	0.304293	0.385963	0.263669	0	0.170402	0	0	0.022854	-3.25479	down
MSTRG.107958.1	0	0	0	0	13	27	38	39	0	0	0	0	0.077467	0.132031	0.22646	0.205387	0.00164389	Inf	up
MSTRG.108496.2	0	0	1	6	47	44	140	174	0	0	5.2e-05	0.008786	0.087637	0.068383	0.260212	0.286996	0.00107703	5.49362	up
MSTRG.111463.4	20	31	30	11	3	0	0	1	0.116672	0.184445	0.163623	0.058605	0.019944	0	0	0.006072	0.0191405	-4.89072	down
MSTRG.112363.2	0	0	0	0	21	28	11	7	0	0	0	0	0.139704	0.163787	0.070437	0.037276	0.0111246	Inf	up
MSTRG.112936.1	0	2	0	0	21	44	13	18	0	0.016287	0	0	0.196287	0.354413	0.116349	0.151423	0.0203592	5.18327	up
MSTRG.113579.1	43	51	92	31	8	0	14	0	0.15131	0.184597	0.30956	0.104776	0.032931	0	0.058271	0	0.0251152	-3.62124	down
MSTRG.115541.1	322	28	418	133	14	5	0	46	0.402315	0.034818	0.493838	0.157149	0.020332	0.00625	0	0.059456	0.0133627	-3.97302	down
MSTRG.117273.5	13	28	11	40	0	0	5	0	0.077552	0.177603	0.065089	0.240248	0	0	0.030618	0	0.026534	-4.62796	down
MSTRG.117391.1	0	0	0	0	15	12	14	26	0	0	0	0	0.107555	0.069925	0.094847	0.164271	0.0111246	Inf	up
MSTRG.117758.1	19	10	14	4	0	0	0	0	0.083669	0.045662	0.057711	0.016429	0	0	0	0	0.0106706	#NAME?	down
MSTRG.118556.4	4	27	18	23	0	0	0	0	0.046576	0.380068	0.235721	0.303941	0	0	0	0	0.00271096	#NAME?	down
MSTRG.118814.1	82	134	49	39	0	0	0	10	0.331029	0.55627	0.187595	0.149402	0	0	0	0.041677	0.00079344	-5.21093	down
MSTRG.118814.6	124	198	29	73	0	0	0	0	0.253616	0.414817	0.055349	0.142093	0	0	0	0	2.34074e-05	#NAME?	down
MSTRG.121118.2	0	0	0	0	5	46	10	54	0	0	0	0	0.036684	0.307853	0.073235	0.383625	0.0128964	Inf	up
MSTRG.123878.1	50	5	24	16	790	506	393	210	0.065411	0.005468	0.02974	0.019041	1.23809	0.67108	0.613048	0.28984	0.00145948	3.99475	up
MSTRG.125209.4	0	0	0	0	33	30	104	65	0	0	0	0	0.086061	0.064468	0.269493	0.148916	5.79143e-05	Inf	up
MSTRG.125209.7	21	15	21	20	269	181	211	454	0.025299	0.01832	0.024885	0.022917	0.400075	0.227456	0.313834	0.597675	0.00629569	3.55958	up
MSTRG.12777.3	0	0	0	0	25	36	26	24	0	0	0	0	0.291586	0.357812	0.30469	0.246126	0.00204528	Inf	up
MSTRG.127828.19	0	0	3	0	0	56	99	89	0	0	0.004062	0	0	0.102844	0.214428	0.169531	0.00216448	6.43266	up
MSTRG.127993.1	22	12	144	16	0	0	0	0	0.106043	0.060476	0.683736	0.074643	0	0	0	0	0.0292491	#NAME?	down
MSTRG.128336.1	0	0	2	0	51	12	12	42	0	0	0.019313	0	0.631494	0.120955	0.137405	0.455071	0.0106706	5.89807	up
MSTRG.129457.11	359	207	67	149	9	16	9	0	0.675832	0.399529	0.11848	0.267014	0.018197	0.030163	0.017911	0	0.00214094	-4.89215	down
MSTRG.13428.22	118	18	211	77	8	4	0	0	0.758613	0.114116	1.28567	0.47094	0.054254	0.01967	0	0	0.000303817	-5.38982	down
MSTRG.134289.1	32	4	97	3	0	0	0	0	0.201106	0.023039	0.587983	0.012312	0	0	0	0	0.0478076	#NAME?	down
MSTRG.13429.3	9	3	9	4	0	0	0	0	0.307422	0.072802	0.26873	0.122586	0	0	0	0	0.0397377	#NAME?	down
MSTRG.134298.1	53	0	47	44	0	12	0	0	0.364786	0	0.311411	0.287559	0	0.080019	0	0	0.0296472	-3.74205	down
MSTRG.134298.3	28	32	29	11	0	0	0	0	0.19406	0.22596	0.191661	0.069284	0	0	0	0	0.000726498	#NAME?	down
MSTRG.134715.2	0	0	0	0	5	54	239	90	0	0	0	0	0.021593	0.242078	1.26521	0.420452	0.00627098	Inf	up
MSTRG.135207.1	0	3	0	6	43	43	92	74	0	0.010731	0	0.0249	0.262608	0.220146	0.560571	0.397166	0.00577087	4.37537	up
MSTRG.13553.5	7	7	8	3	104	96	187	137	0.022337	0.022884	0.027226	0.00708	0.449765	0.351327	0.812647	0.526399	0.00357709	4.1045	up
MSTRG.135855.1	0	7	21	0	105	55	243	61	0	0.015905	0.048665	0	0.315454	0.138581	0.732719	0.162152	0.0362632	3.93328	up
MSTRG.135873.1	13	53	21	45	0	0	0	0	0.072335	0.319051	0.113995	0.251509	0	0	0	0	0.000195214	#NAME?	down
MSTRG.135873.2	5	4	11	7	0	0	0	0	0.100975	0.084817	0.216269	0.139365	0	0	0	0	0.035311	#NAME?	down
MSTRG.137409.1	3648	3166	1670	1759	88	209	80	372	25.115	22.3305	10.8854	11.5117	0.715186	1.44382	0.649989	2.6847	0.00265892	-4.07499	down
MSTRG.137409.12	11908	6432	3418	5437	137	395	0	813	35.5937	19.6966	9.67502	15.4527	0.484134	1.18518	0	2.54708	0.00170063	-4.63562	down
MSTRG.137412.1	108	528	144	323	7	26	9	15	0.114885	0.578121	0.144782	0.328324	0.007717	0.0272	0.010222	0.015907	0.0163485	-4.59944	down
MSTRG.137791.1	23	16	36	20	3	2	0	0	0.158372	0.108087	0.233767	0.130174	0.016702	0.010562	0	0	0.0247831	-4.53574	down
MSTRG.138148.2	11	3	0	3	123	61	27	223	0.033675	0.0069	0	0.006404	0.483666	0.200649	0.105407	0.775625	0.0418476	4.28054	up
MSTRG.138551.7	0	0	0	0	62	62	104	58	0	0	0	0	0.20276	0.172546	0.341776	0.169678	1.75773e-05	Inf	up
MSTRG.138672.1	4	21	12	13	2	0	0	0	0.053219	0.284542	0.154105	0.156879	0.023354	0	0	0	0.0480983	-5.11124	down
MSTRG.138986.12	0	0	0	0	36	46	4	107	0	0	0	0	0.110329	0.119173	0.011167	0.292218	0.00800374	Inf	up
MSTRG.141339.1	16	46	42	18	303	207	489	217	0.024044	0.073373	0.062676	0.025954	0.570282	0.328724	0.917167	0.360835	0.0247831	3.01969	up
MSTRG.14178.6	0	98	274	96	3	0	4	0	0	0.236991	0.614941	0.214961	0.005708	0	0.008534	0	0.00357709	-6.31932	down
MSTRG.14181.1	0	40	48	19	0	0	3	0	0	0.331047	0.366145	0.142579	0	0	0.019423	0	0.0106549	-5.44135	down
MSTRG.143012.4	41	37	15	142	0	0	0	0	0.382798	0.359548	0.132316	1.27979	0	0	0	0	0.00789537	#NAME?	down
MSTRG.143012.5	10	26	17	73	0	0	0	0	0.099789	0.27149	0.160242	0.706403	0	0	0	0	0.0129583	#NAME?	down
MSTRG.144402.1	301	317	260	165	141	20166	16120	19323	0.27407	0.295453	0.224305	0.142559	0.152673	18.4743	17.399	18.4937	0.00080162	5.47967	up
MSTRG.147078.1	0	0	0	0	55	58	73	86	0	0	0	0	0.472854	0.418991	0.629575	0.657736	2.18568e-05	Inf	up
MSTRG.147926.1	0	0	0	0	3	18	5	29	0	0	0	0	0.029717	0.192889	0.052121	0.327526	0.0453015	Inf	up
MSTRG.149139.2	0	3	0	7	46	40	31	48	0	0.021895	0	0.060965	0.574333	0.42207	0.37855	0.529941	0.0440652	3.61524	up
MSTRG.150279.1	0	0	0	0	12	10	13	9	0	0	0	0	0.362994	0.237014	0.392233	0.230175	0.0320418	Inf	up
MSTRG.150363.5	3	250	166	260	3	0	0	11	0.0044	0.521225	0.31885	0.502829	0.005733	0	0	0.022449	0.00278736	-5.90186	down
MSTRG.150677.1	24	4	11	17	0	0	0	0	0.33217	0.051085	0.137619	0.221393	0	0	0	0	0.00627098	#NAME?	down
MSTRG.151350.1	8	3	13	29	0	0	0	0	0.033327	0.009764	0.054064	0.125492	0	0	0	0	0.0310415	#NAME?	down
MSTRG.151515.1	98	165	230	282	45	19	46	26	0.132081	0.227646	0.294022	0.362735	0.071815	0.024619	0.072292	0.035975	0.0440652	-2.84027	down
MSTRG.151961.1	6252	3379	2299	1709	20	60	81	193	1.8889	1.04568	0.657686	0.490899	0.007081	0.018134	0.028899	0.060914	0.000240099	-5.56982	down
MSTRG.152233.7	0	0	11	0	20	90	220	102	0	0	0.038893	0	0.091148	0.349584	1.01199	0.412278	0.00747625	5.35982	up
MSTRG.15372.1	11	8	10	17	0	0	0	0	0.08083	0.062434	0.07449	0.125795	0	0	0	0	0.0111428	#NAME?	down
MSTRG.155901.1	256	89	219	15	0	13	0	3	2.65762	0.942492	2.15456	0.140395	0	0.126722	0	0.022139	0.00563783	-5.31644	down
MSTRG.156348.1	6	64	47	33	0	0	0	0	0.024706	0.267703	0.180515	0.127194	0	0	0	0	0.000156938	#NAME?	down
MSTRG.157792.2	0	0	0	0	6	4	15	19	0	0	0	0	0.085594	0.040787	0.225086	0.263734	0.0320064	Inf	up
MSTRG.158275.1	0	4	0	6	17	65	83	25	0	0.016377	0	0.028009	0.101204	0.338652	0.510414	0.133424	0.0254385	3.83251	up
MSTRG.158625.2	5	21	5	15	0	0	0	0	0.071015	0.358559	0.070337	0.243135	0	0	0	0	0.0111428	#NAME?	down
MSTRG.162547.4	88	114	108	89	0	0	0	26	0.736517	0.987921	0.859457	0.716354	0	0	0	0.225968	0.00265892	-4.17803	down
MSTRG.163496.4	4	8	17	4	0	0	0	0	0.072784	0.13656	0.285844	0.068489	0	0	0	0	0.0242968	#NAME?	down
MSTRG.165696.1	23	9	3	12	0	0	0	0	0.302764	0.113202	0.02616	0.155242	0	0	0	0	0.0106706	#NAME?	down
MSTRG.165728.21	10	0	0	0	81	132	80	0	0.033151	0	0	0	0.332149	0.461562	0.326282	0	0.0295392	4.48678	up
MSTRG.168077.1	0	0	0	0	30	9	5	13	0	0	0	0	0.341122	0.083536	0.048519	0.127367	0.0184495	Inf	up
MSTRG.168510.1	15	18	25	78	0	0	0	0	0.085029	0.101935	0.133022	0.426461	0	0	0	0	0.00950839	#NAME?	down
MSTRG.168564.3	0	0	0	0	24	9	9	16	0	0	0	0	0.378213	0.115976	0.137758	0.221314	0.0173926	Inf	up
MSTRG.168564.4	0	0	0	2	26	28	17	25	0	0	0	0.007476	0.235659	0.215032	0.148824	0.202671	0.0207292	5.16201	up
MSTRG.169248.1	9	9	15	7	0	0	0	0	0.095147	0.093994	0.160123	0.072825	0	0	0	0	0.0164377	#NAME?	down
MSTRG.169395.4	422	255	256	0	0	0	23	0	1.24427	0.770838	0.714331	0	0	0	0.079523	0	0.00603709	-5.68668	down
MSTRG.17091.1	663	417	228	237	0	16	15	45	1.97525	1.27061	0.64204	0.66995	0	0.045464	0.050016	0.138733	0.000370133	-4.64112	down
MSTRG.170996.1	6	25	24	5	0	0	0	0	0.049184	0.223944	0.196309	0.034296	0	0	0	0	0.00516813	#NAME?	down
MSTRG.171075.2	11	53	70	24	7	0	0	0	0.054405	0.280289	0.340428	0.116965	0.037138	0	0	0	0.00608083	-4.87112	down
MSTRG.17144.1	0	0	0	0	21	9	12	8	0	0	0	0	0.3968	0.146506	0.23003	0.125303	0.0247831	Inf	up
MSTRG.174832.1	0	0	0	0	12	34	47	34	0	0	0	0	0.114271	0.277094	0.451474	0.292932	0.00115411	Inf	up
MSTRG.17563.1	5	19	39	20	0	3	2	0	0.058241	0.273631	0.527468	0.265783	0	0.042569	0.017226	0	0.0382409	-4.2223	down
MSTRG.177042.12	1	2	116	0	476	295	475	671	0.000894	0.001308	0.113729	0	0.585915	0.307597	0.58358	0.731296	0.00315871	4.0473	up
MSTRG.17719.5	89	74	48	19	505	288	765	567	0.07698	0.065348	0.038957	0.015474	0.519847	0.250077	0.784617	0.515729	0.0279431	2.86632	up
MSTRG.17736.1	12	9	0	0	70	24	93	82	0.044872	0.032494	0	0	0.310746	0.090829	0.413501	0.322786	0.0380077	3.25003	up
MSTRG.177445.3	74	78	33	140	0	1	8	2	0.490399	0.531439	0.206224	0.892879	0	0.000228	0.059959	0.012791	0.000461173	-5.2771	down
MSTRG.177481.1	12	31	70	38	1	3	5	0	0.040378	0.114735	0.239543	0.130707	0.002681	0.007395	0.017425	0	0.0131112	-4.29368	down
MSTRG.180368.2	52	44	79	170	0	0	0	0	0.544574	0.46972	0.782666	1.70532	0	0	0	0	5.85794e-05	#NAME?	down
MSTRG.180368.3	1012	3028	3177	3538	50	20	32	0	14.7727	45.314	43.957	49.1526	0.852317	0.282084	0.551258	0	4.00648e-07	-7.07973	down
MSTRG.180368.4	1271	848	1186	4046	3	13	4	1	15.0911	10.3198	13.3368	45.7089	0.040787	0.146945	0.054497	0.012318	0.00042289	-8.75863	down
MSTRG.180368.5	276	331	347	1278	9	0	0	0	3.90052	4.78888	4.63833	17.1636	0.149535	0	0	0	0.00231821	-8.45597	down
MSTRG.180368.7	298	114	112	1053	0	2	2	0	2.84344	1.11562	1.008	9.57224	0	0.009737	0.011472	0	0.0233757	-8.98158	down
MSTRG.180369.1	10	67	77	47	0	0	0	0	0.134285	0.986719	1.0396	0.637435	0	0	0	0	1.98447e-05	#NAME?	down
MSTRG.180970.1	27	14	42	41	0	2	0	0	0.172727	0.088534	0.261955	0.255031	0	0.006759	0	0	0.00202888	-6.11277	down
MSTRG.182438.1	33	38	106	11	0	0	0	7	0.159624	0.191307	0.497046	0.047999	0	0	0	0.031668	0.00298453	-4.84921	down
MSTRG.182457.1	12	12	29	5	2	0	0	0	0.115128	0.126559	0.281248	0.048115	0.019941	0	0	0	0.032275	-5.19857	down
MSTRG.182978.2	351	417	207	151	0	148	2	1	1.27784	1.55585	0.712721	0.520991	0	0.541239	0.007632	0.000671	0.0145154	-3.12565	down
MSTRG.183831.1	62	25	9	25	0	0	0	0	0.520065	0.211106	0.064236	0.195351	0	0	0	0	0.00110773	#NAME?	down
MSTRG.183835.2	81	39	92	17	5	0	5	0	0.275536	0.136196	0.298777	0.054858	0.016549	0	0.016494	0	0.00240888	-4.85173	down
MSTRG.183838.1	53	64	70	45	3	0	0	3	0.18646	0.228858	0.232138	0.150886	0.008516	0	0	0.007527	0.000606798	-5.59751	down
MSTRG.18384.2	75	102	48	12	0	3	0	3	0.38133	0.529049	0.230379	0.055445	0	0.010372	0	0.010764	0.00278736	-5.54415	down
MSTRG.184365.10	0	0	0	0	15	17	89	35	0	0	0	0	0.06562	0.061864	0.390357	0.135736	0.00517938	Inf	up
MSTRG.184365.11	0	0	0	0	42	33	113	156	0	0	0	0	0.067869	0.044869	0.183393	0.22525	7.12439e-05	Inf	up
MSTRG.184365.13	0	0	0	0	123	77	184	177	0	0	0	0	0.236598	0.124816	0.353937	0.301852	1.60821e-07	Inf	up
MSTRG.184365.23	0	0	0	0	82	71	168	56	0	0	0	0	0.244523	0.180105	0.501395	0.145964	2.46263e-06	Inf	up
MSTRG.184947.2	0	0	0	0	28	19	7	12	0	0	0	0	0.442376	0.247887	0.109345	0.169099	0.0117326	Inf	up
MSTRG.186192.1	3	25	25	29	0	0	0	0	0.035508	0.43613	0.406641	0.482495	0	0	0	0	0.00170063	#NAME?	down
MSTRG.186279.1	37	28	102	9	0	0	0	14	0.188741	0.146033	0.498517	0.03991	0	0	0	0.074064	0.029841	-3.74443	down
MSTRG.186279.4	384	0	103	301	13	0	0	11	1.48241	0	0.37422	1.10575	0.056649	0	0	0.044482	0.0481269	-5.43412	down
MSTRG.186279.8	8	13	24	25	0	1	0	0	0.125393	0.204703	0.364387	0.371744	0	0.000218	0	0	0.00892353	-6.29085	down
MSTRG.188434.1	2	3	5	0	58	48	61	11	0.011699	0.0124	0.026948	0	0.408191	0.285973	0.425788	0.069053	0.0346908	3.92961	up
MSTRG.190553.3	0	0	0	0	13	14	52	13	0	0	0	0	0.234429	0.211709	0.948837	0.203315	0.00789537	Inf	up
MSTRG.191356.1	57	34	59	14	0	0	9	0	0.213749	0.127682	0.207822	0.047714	0	0	0.035946	0	0.0089788	-4.49753	down
MSTRG.19305.2	0	0	0	0	102	15	12	94	0	0	0	0	0.830072	0.100029	0.093048	0.675074	0.0029452	Inf	up
MSTRG.19368.1	26	42	14	29	0	0	0	0	0.192627	0.326066	0.095197	0.207584	0	0	0	0	0.00042289	#NAME?	down
MSTRG.19381.11	0	178	201	126	0	0	8	0	0	0.427335	0.445594	0.279949	0	0	0.02062	0	0.000386732	-6.28863	down
MSTRG.19414.5	244	42	149	116	11	7	3	23	0.732123	0.128177	0.422473	0.329152	0.03694	0.01993	0.00721	0.071928	0.00698259	-3.9237	down
MSTRG.195554.1	0	3	5	0	37	108	40	112	0	0.00774	0.014308	0	0.16031	0.401421	0.174115	0.434222	0.00193184	5.11182	up
MSTRG.195615.2	23	30	16	23	0	0	0	7	0.353541	0.482828	0.234357	0.338589	0	0	0	0.11316	0.0481269	-3.99612	down
MSTRG.196904.2	40	6	16	10	0	0	0	0	0.138246	0.018175	0.05158	0.031928	0	0	0	0	0.0157201	#NAME?	down
MSTRG.196904.3	1326	487	733	813	1	0	229	216	1.09135	0.41073	0.57115	0.636008	3e-06	0	0.223025	0.186127	0.0129302	-3.2265	down
MSTRG.196987.10	137	213	130	85	2	0	0	13	0.231058	0.36779	0.206622	0.135644	0.002095	0	0	0.02233	6.62143e-05	-5.51703	down
MSTRG.196987.6	69	31	63	17	0	2	0	11	0.229605	0.104993	0.196605	0.050815	0	0.004239	0	0.0353	0.0141428	-3.97823	down
MSTRG.198343.1	28	42	8	22	0	0	0	0	0.365352	0.575139	0.091714	0.270606	0	0	0	0	0.000680639	#NAME?	down
MSTRG.198530.1	82	78	107	49	0	0	0	17	0.154059	0.148986	0.189372	0.086145	0	0	0	0.031786	0.00215011	-4.4218	down
MSTRG.199296.1	52	2	41	14	0	2	0	0	1.48486	0.04619	1.10718	0.375668	0	0.032434	0	0	0.0221465	-5.89723	down
MSTRG.199326.1	345	348	209	363	41	52	9	80	1.6074	1.65878	0.922357	1.60606	0.222001	0.242091	0.04627	0.387989	0.0186996	-3.11554	down
MSTRG.201344.1	1936	1519	2397	1356	673	0	493	0	1.13056	0.908813	1.32571	0.752649	0.466405	0	0.340509	0	0.0364024	-3.00569	down
MSTRG.201418.1	221	243	86	62	35	17	29	0	1.01516	1.14151	0.371243	0.268438	0.190029	0.074675	0.15234	0	0.0362632	-3.32658	down
MSTRG.20324.1	0	0	0	0	33	206	535	366	0	0	0	0	0.173647	0.940513	2.88036	1.74619	4.4878e-06	Inf	up
MSTRG.20324.2	0	0	0	0	42	152	54	139	0	0	0	0	0.207724	0.6478	0.269196	0.618274	7.11314e-06	Inf	up
MSTRG.204040.1	8	19	15	11	0	0	0	0	0.041783	0.103283	0.073619	0.051945	0	0	0	0	0.00752507	#NAME?	down
MSTRG.20438.1	0	0	0	2	23	23	22	24	0	0	0	0.005276	0.137827	0.114531	0.131397	0.123673	0.0237309	5.09534	up
MSTRG.204561.1	0	0	0	0	23	7	21	2	0	0	0	0	0.327554	0.074065	0.289127	0.025205	0.0219185	Inf	up
MSTRG.208125.1	458	374	137	699	0	3	0	0	0.599646	0.502274	0.169429	0.870655	0	0.002668	0	0	3.95193e-08	-9.38872	down
MSTRG.208125.3	116	183	35	184	0	0	0	0	0.240992	0.390996	0.068267	0.365625	0	0	0	0	5.85622e-08	#NAME?	down
MSTRG.208160.2	0	0	9	0	59	39	0	58	0	0	0.123291	0	1.04602	0.573158	0	0.906775	0.0447838	4.17499	up
MSTRG.208463.1	3	3	15	0	69	69	50	97	0.008006	0.008256	0.052439	0	0.322491	0.270067	0.231934	0.399324	0.0306307	3.67917	up
MSTRG.211247.1	49	30	56	14	0	0	3	3	0.513422	0.320199	0.550616	0.130603	0	0	0.025312	0.030338	0.00563783	-4.87709	down
MSTRG.211247.2	50	47	21	59	0	0	0	4	0.455443	0.438771	0.17862	0.509651	0	0	0	0.030025	0.000977899	-5.76992	down
MSTRG.21152.1	0	0	0	0	12	11	11	7	0	0	0	0	0.272063	0.209491	0.252881	0.131316	0.0366294	Inf	up
MSTRG.212840.1	43	9	14	27	0	0	0	3	0.440518	0.091266	0.132632	0.260127	0	0	0	0.022162	0.0110055	-5.23454	down
MSTRG.212843.1	148	85	77	198	0	0	0	0	0.57943	0.339452	0.285378	0.740002	0	0	0	0	3.95193e-08	#NAME?	down
MSTRG.212843.4	3	57	166	58	0	0	20	0	0.010011	0.245233	0.657485	0.228262	0	0	0.099146	0	0.0439012	-4.04594	down
MSTRG.212843.6	6	11	24	23	0	1	0	0	0.046074	0.089238	0.176119	0.173749	0	0.006135	0	0	0.0117664	-6.14765	down
MSTRG.212931.15	0	0	0	0	7	15	16	7	0	0	0	0	0.083542	0.16108	0.208037	0.07939	0.0306209	Inf	up
MSTRG.214283.31	0	60	81	44	5	0	11	0	0	0.205459	0.256178	0.141033	0.019039	0	0.042102	0	0.0217255	-3.84886	down
MSTRG.215002.10	0	9	0	2	83	12	60	38	0	0.038003	0	0.007526	0.435599	0.052229	0.314101	0.177296	0.031677	3.6468	up
MSTRG.216557.1	0	0	0	0	50	7	9	85	0	0	0	0	0.373407	0.038755	0.066884	0.563879	0.02867	Inf	up
MSTRG.217418.1	0	0	0	0	21	2	5	24	0	0	0	0	0.279137	0.013092	0.054323	0.284173	0.035311	Inf	up
MSTRG.21797.5	11	1	6	0	13	53	115	122	0.044038	0.000965	0.020909	0	0.06372	0.226189	0.582389	0.54966	0.0221465	3.83842	up
MSTRG.219698.1	0	0	0	0	14	9	9	11	0	0	0	0	0.369258	0.193757	0.219293	0.240646	0.0337444	Inf	up
MSTRG.221819.21	64	45	15	99	7	0	9	0	0.596558	0.425415	0.130748	0.880541	0.066949	0	0.089871	0	0.0116218	-4.28203	down
MSTRG.222214.1	8	8	13	11	0	0	0	0	0.116243	0.123435	0.187912	0.152495	0	0	0	0	0.0164623	#NAME?	down
MSTRG.222337.1	101	26	38	63	0	0	0	0	1.09771	0.281126	0.383681	0.651523	0	0	0	0	8.85245e-06	#NAME?	down
MSTRG.223440.2	205	135	141	200	0	0	0	16	0.691613	0.466218	0.448349	0.639886	0	0	0	0.055708	3.08335e-05	-5.67431	down
MSTRG.223450.1	27	23	74	35	0	2	3	0	0.54384	0.48403	1.4435	0.686932	0	0.040134	0.049673	0	0.00290344	-5.19017	down
MSTRG.226173.1	0	0	0	2	36	2	15	27	0	0	0	0.010068	0.323141	0.014558	0.128378	0.21164	0.0366294	4.84683	up
MSTRG.226936.1	12	4	11	4	0	0	0	0	0.289495	0.095819	0.262025	0.091745	0	0	0	0	0.0281533	#NAME?	down
MSTRG.227723.2	57	70	67	117	0	0	0	0	0.146155	0.183915	0.162537	0.286881	0	0	0	0	7.35261e-07	#NAME?	down
MSTRG.228030.5	107	25	41	70	0	7	2	0	0.493492	0.114574	0.178738	0.306992	0	0.031398	0.007039	0	0.00158975	-5.01528	down
MSTRG.229141.7	0	0	0	0	15	3	21	36	0	0	0	0	0.28341	0.032784	0.384674	0.606261	0.00800374	Inf	up
MSTRG.22947.2	252	231	91	172	0	0	0	0	0.51386	0.483218	0.17426	0.333312	0	0	0	0	3.98518e-09	#NAME?	down
MSTRG.22947.3	95	31	129	307	0	0	0	0	0.196842	0.065295	0.255145	0.609686	0	0	0	0	0.000726498	#NAME?	down
MSTRG.230678.1	10	16	8	13	0	0	0	0	0.119645	0.195596	0.090369	0.144107	0	0	0	0	0.0106706	#NAME?	down
MSTRG.230978.338	32	20	33	29	0	0	0	1	0.182212	0.113592	0.173099	0.154568	0	0	0	0.005733	0.00133043	-7.05964	down
MSTRG.231085.1	19	25	29	8	3	2	0	0	0.219596	0.302814	0.32502	0.084831	0.040956	0.023877	0	0	0.0416214	-4.31619	down
MSTRG.231352.18	33	142	45	29	0	0	0	0	0.209713	0.924107	0.269715	0.170329	0	0	0	0	0.00333974	#NAME?	down
MSTRG.233489.1	0	3	0	0	0	42	25	35	0	0.017332	0	0	0	0.241947	0.165798	0.208562	0.0272566	4.71398	up
MSTRG.234872.6	38	23	33	77	0	1	5	3	0.099523	0.060551	0.08201	0.191852	0	0.000235	0.014683	0.006606	0.00688796	-4.579	down
MSTRG.236317.1	4	33	42	25	0	4	0	0	0.031794	0.321955	0.376792	0.22845	0	0.032863	0	0	0.0117475	-4.83765	down
MSTRG.236340.1	10	0	0	0	0	53	177	156	0.057898	0	0	0	0	0.332622	1.31603	1.02439	0.031702	4.90244	up
MSTRG.237753.3	4	6	1	4	95	57	55	31	0.022011	0.029594	0.003412	0.020162	0.647378	0.324058	0.369674	0.186141	0.0277476	3.56725	up
MSTRG.239501.1	10	26	19	5	0	2	0	0	0.096691	0.269121	0.177188	0.045576	0	0.013166	0	0	0.0292491	-5.07877	down
MSTRG.239608.1	4	4	18	12	0	0	0	0	0.063241	0.084945	0.341272	0.231786	0	0	0	0	0.0184495	#NAME?	down
MSTRG.240375.1	0	0	0	0	8	17	45	11	0	0	0	0	0.068014	0.121171	0.388387	0.077032	0.00918912	Inf	up
MSTRG.240375.2	0	0	0	0	5	9	21	7	0	0	0	0	0.062124	0.096849	0.283669	0.079742	0.035311	Inf	up
MSTRG.240530.3	7	7	11	16	0	0	0	0	0.067941	0.070638	0.111615	0.163066	0	0	0	0	0.0155307	#NAME?	down
MSTRG.240764.1	17	10	23	23	0	0	0	0	0.192986	0.115901	0.245632	0.256561	0	0	0	0	0.00265311	#NAME?	down
MSTRG.241751.1	0	0	0	0	6	10	32	8	0	0	0	0	0.094063	0.158527	0.594959	0.12942	0.0237454	Inf	up
MSTRG.244608.11	34	5	73	30	0	2	12	0	0.240173	0.030858	0.492127	0.201189	0	0.008362	0.094471	0	0.0456582	-3.55845	down
MSTRG.24710.1	52	39	74	95	0	0	0	13	0.53475	0.40556	0.71908	0.922349	0	0	0	0.131068	0.00252984	-4.5544	down
MSTRG.247242.3	0	0	0	22	210	211	202	0	0	0	0	0.028104	0.335489	0.284894	0.321334	0	0.00490652	4.37198	up
MSTRG.24726.1	0	0	0	0	16	11	11	49	0	0	0	0	0.137471	0.07858	0.096114	0.389574	0.0195309	Inf	up
MSTRG.247764.2	0	0	0	1	32	23	53	38	0	0	0	0.000703	0.13443	0.080681	0.222609	0.140022	0.00206419	6.74834	up
MSTRG.248900.3	13	15	24	29	0	3	0	0	0.138918	0.156931	0.24384	0.292284	0	0.021975	0	0	0.0191405	-4.93558	down
MSTRG.249278.7	175	161	95	140	4	5	13	0	0.919336	0.865495	0.470974	0.69842	0.019664	0.021814	0.079713	0	0.000247282	-5.07289	down
MSTRG.249280.1	347	346	468	277	18	18	20	15	1.86256	1.9026	2.38175	1.41396	0.11405	0.09309	0.123354	0.080091	0.000228896	-4.62295	down
MSTRG.250751.1	94	35	116	34	0	0	0	0	2.04968	0.784603	2.39181	0.707707	0	0	0	0	1.81346e-06	#NAME?	down
MSTRG.250751.2	160	76	164	85	0	0	0	0	0.421735	0.205272	0.408004	0.211446	0	0	0	0	4.93733e-08	#NAME?	down
MSTRG.250865.1	54	35	19	6	0	0	0	0	0.319887	0.209821	0.101996	0.028761	0	0	0	0	0.00164389	#NAME?	down
MSTRG.252134.1	10	3	46	17	0	0	0	0	0.079593	0.01812	0.37469	0.134549	0	0	0	0	0.00492549	#NAME?	down
MSTRG.25296.1	0	0	0	0	96	95	50	180	0	0	0	0	1.22423	1.02822	0.633027	2.04917	1.05931e-06	Inf	up
MSTRG.253719.1	248	27	299	141	12	9	8	30	0.463216	0.051637	0.52915	0.250386	0.026489	0.015253	0.015665	0.057586	0.00341329	-3.81113	down
MSTRG.254465.5	4	16	22	9	0	0	0	0	0.026508	0.134455	0.17805	0.06639	0	0	0	0	0.00847986	#NAME?	down
MSTRG.255576.14	242	13	265	85	5	8	18	5	0.504747	0.026022	0.522935	0.167083	0.010055	0.014858	0.043145	0.010576	0.0206526	-4.29741	down
MSTRG.255576.16	83	44	119	91	0	0	0	8	0.360368	0.195462	0.491534	0.377478	0	0	0	0.034564	0.000178407	-5.59566	down
MSTRG.255576.17	12	20	15	11	0	0	0	0	0.135439	0.243333	0.159264	0.119782	0	0	0	0	0.00563783	#NAME?	down
MSTRG.255576.27	14	39	31	12	0	0	4	0	0.114554	0.333036	0.243274	0.094551	0	0	0.030804	0	0.0163485	-4.92154	down
MSTRG.255576.28	63	17	74	43	0	0	3	5	0.280501	0.075252	0.312325	0.182409	0	0	0.015968	0.019163	0.00278736	-4.8504	down
MSTRG.25617.1	7	9	27	8	2	0	0	0	0.111297	0.155126	0.43782	0.116669	0.034992	0	0	0	0.0457199	-5.00197	down
MSTRG.257127.4	41	36	44	63	1	0	0	0	0.255941	0.225997	0.257908	0.371468	0.004371	0	0	0	0.00010348	-7.98445	down
MSTRG.257219.1	46	0	44	34	0	0	10	0	0.173689	0	0.157536	0.121035	0	0	0.043678	0	0.0353763	-3.94278	down
MSTRG.259336.10	25	77	92	12	1	4	1	16	0.208111	0.673747	0.746958	0.097771	0.001177	0.029311	0.005039	0.139858	0.0353145	-3.39394	down
MSTRG.261151.2	42	83	24	15	0	0	0	0	0.239249	0.48521	0.128676	0.078251	0	0	0	0	0.00111827	#NAME?	down
MSTRG.263558.8	0	0	0	0	15	27	38	144	0	0	0	0	0.110989	0.176061	0.29335	0.997172	0.0304771	Inf	up
MSTRG.264758.1	0	0	0	0	9	3	13	13	0	0	0	0	0.11722	0.022565	0.168632	0.148328	0.042903	Inf	up
MSTRG.265484.1	0	0	0	0	18	10	16	6	0	0	0	0	0.217228	0.096431	0.189983	0.05716	0.0247831	Inf	up
MSTRG.265486.1	0	0	0	0	30	12	21	36	0	0	0	0	0.372126	0.118162	0.253087	0.389044	0.00298453	Inf	up
MSTRG.265487.2	0	0	0	0	24	34	8	33	0	0	0	0	0.211914	0.249825	0.065814	0.257142	0.00291662	Inf	up
MSTRG.265908.5	0	0	0	0	16	10	7	2	0	0	0	0	0.221306	0.121157	0.09821	0.018999	0.0494611	Inf	up
MSTRG.266314.1	26	32	8	12	3	0	0	0	0.643179	0.830354	0.171402	0.279829	0.090122	0	0	0	0.0210904	-5.21679	down
MSTRG.266552.13	0	0	0	0	31	49	39	26	0	0	0	0	0.142913	0.194521	0.184727	0.106381	0.000652134	Inf	up
MSTRG.266639.23	2	0	0	0	13	19	36	7	0.01843	0	0	0	0.147929	0.181663	0.404373	0.063645	0.0439012	4.82896	up
MSTRG.266937.1	11	0	58	19	327	221	193	219	0.017816	0	0.096181	0.030532	0.685192	0.391181	0.402194	0.405167	0.0207123	3.3115	up
MSTRG.267463.2	116	243	49	82	0	0	0	0	0.312098	0.668413	0.124553	0.208572	0	0	0	0	3.08335e-05	#NAME?	down
MSTRG.267998.1	0	0	0	0	11	9	19	16	0	0	0	0	0.223768	0.164146	0.396862	0.304695	0.0197403	Inf	up
MSTRG.268284.6	16	0	43	47	0	0	3	0	0.09076	0	0.230974	0.255379	0	0	0.019585	0	0.031677	-5.43989	down
MSTRG.270295.1	15	67	88	90	8	5	0	13	0.06969	0.335629	0.404646	0.418746	0.041243	0.019995	0	0.062668	0.0186996	-3.58792	down
MSTRG.270521.1	0	0	0	11	56	150	185	89	0	0	0	0.026849	0.184514	0.41893	0.608142	0.25877	0.00042289	5.03214	up
MSTRG.272460.1	0	0	0	0	6	21	20	24	0	0	0	0	0.064522	0.189277	0.215118	0.22457	0.00925743	Inf	up
MSTRG.276371.1	0	0	0	1	34	49	31	18	0	0	0	0.004935	0.23719	0.293862	0.213471	0.112762	0.00290344	6.62137	up
MSTRG.276749.1	0	0	0	0	14	5	14	7	0	0	0	0	0.223884	0.054952	0.211065	0.086115	0.0382409	Inf	up
MSTRG.27847.1	0	0	0	0	29	9	9	12	0	0	0	0	0.268282	0.063606	0.07494	0.093258	0.0166663	Inf	up
MSTRG.279862.2	5	21	13	3	0	0	0	0	0.023212	0.119298	0.065874	0.011073	0	0	0	0	0.0210904	#NAME?	down
MSTRG.280221.1	36	8	4	13	0	0	0	0	0.356398	0.076109	0.031474	0.121429	0	0	0	0	0.0318666	#NAME?	down
MSTRG.282504.2	53	306	214	360	38	24	44	40	0.09242	0.551828	0.356402	0.601914	0.078464	0.041048	0.089806	0.072988	0.0374874	-3.01874	down
MSTRG.283618.1	1305	964	166	223	0	1	2	0	12.2521	9.27105	1.46961	1.98774	0	0.008787	0.01235	0	0.000119584	-10.1696	down
MSTRG.283784.1	0	0	0	0	3	15	27	4	0	0	0	0	0.06992	0.414128	0.924044	0.093007	0.0478076	Inf	up
MSTRG.284236.1	179	38	54	18	0	0	0	0	1.10934	0.239417	0.317259	0.105671	0	0	0	0	0.0108726	#NAME?	down
MSTRG.284236.2	48	27	22	16	0	0	0	0	0.34696	0.203377	0.147391	0.106031	0	0	0	0	0.000413662	#NAME?	down
MSTRG.287174.6	95	39	114	40	0	12	0	0	0.969014	0.401234	1.10702	0.381102	0	0.121143	0	0	0.00124155	-4.71193	down
MSTRG.28759.1	0	0	0	0	19	25	4	9	0	0	0	0	0.189942	0.209402	0.031422	0.072878	0.0178619	Inf	up
MSTRG.287814.1	0	0	0	0	12	4	13	7	0	0	0	0	0.450998	0.110657	0.496088	0.247109	0.0473054	Inf	up
MSTRG.288349.14	0	0	0	1	16	26	8	18	0	0	0	0.000262	0.096345	0.135187	0.04455	0.097904	0.0294004	5.68328	up
MSTRG.290876.5	0	0	8	0	200	107	190	2	0	0	0.008722	0	0.30231	0.135972	0.286445	0.002668	0.00171982	5.96988	up
MSTRG.291300.2	13	5	7	12	0	0	0	0	0.348739	0.133442	0.180944	0.316503	0	0	0	0	0.0200608	#NAME?	down
MSTRG.292039.1	24	8	6	30	0	1	0	0	0.418258	0.127703	0.086182	0.485866	0	0.011157	0	0	0.0093899	-6.35106	down
MSTRG.293601.4	0	29	45	48	0	11	0	0	0	0.292424	0.424805	0.451955	0	0.103557	0	0	0.0456582	-3.62626	down
MSTRG.294794.1	14	4	0	4	105	111	76	211	0.033646	0.009419	0	0.008268	0.306438	0.273242	0.220932	0.542614	0.00287082	4.12965	up
MSTRG.294794.3	0	0	0	0	52	24	75	75	0	0	0	0	0.22489	0.086046	0.324706	0.286956	6.62143e-05	Inf	up
MSTRG.295048.2	0	0	0	0	15	10	3	11	0	0	0	0	0.159831	0.087214	0.022834	0.101239	0.0405014	Inf	up
MSTRG.295737.2	63	100	50	33	0	0	3	4	0.42457	0.695161	0.315238	0.207564	0	0	0.01622	0.027708	0.000612209	-5.45169	down
MSTRG.296118.1	64	41	200	19	0	0	0	0	0.231291	0.149003	0.685785	0.062811	0	0	0	0	0.000275056	#NAME?	down
MSTRG.297936.1	21	177	47	65	0	0	1	4	0.367883	3.18926	0.768632	1.07876	0	0	0.016312	0.068083	0.0286588	-6.27516	down
MSTRG.297936.2	48	147	65	67	0	8	9	6	0.503878	1.58909	0.650237	0.670324	0	0.076716	0.100723	0.058626	0.0044144	-4.13102	down
MSTRG.299548.1	8	3	37	23	191	357	200	129	0.0113	0.004281	0.055775	0.034296	0.363394	0.574177	0.379231	0.215849	0.0133696	3.45217	up
MSTRG.299886.3	139	12	64	150	0	0	0	4	0.571015	0.046897	0.245721	0.585409	0	0	0	0.017152	0.00166772	-6.78458	down
MSTRG.299891.1	68	62	17	87	0	0	0	7	0.276107	0.254339	0.06168	0.335819	0	0	0	0.028793	0.000726498	-5.38462	down
MSTRG.301079.1	28	8	16	21	3	0	0	0	0.187291	0.052182	0.103298	0.133282	0.016509	0	0	0	0.026534	-5.06732	down
MSTRG.301084.1	189	139	186	161	27	12	0	6	0.847949	0.636843	0.790203	0.688887	0.143728	0.050396	0	0.028333	0.00153688	-4.24753	down
MSTRG.301811.1	222	287	179	279	0	9	15	9	0.665469	0.879207	0.506476	0.793306	0	0.024427	0.051717	0.025519	6.6407e-05	-5.18754	down
MSTRG.301811.2	33	31	6	33	0	0	3	0	0.479293	0.45804	0.075491	0.453294	0	0	0.04602	0	0.0071988	-5.54642	down
MSTRG.302418.6	24	59	64	42	0	2	6	1	0.132026	0.342065	0.34472	0.227241	0	0.007276	0.038361	0.005499	0.0044144	-4.67028	down
MSTRG.302455.1	7	21	24	9	0	2	0	0	0.060699	0.189511	0.203852	0.076595	0	0.01534	0	0	0.0281533	-5.06937	down
MSTRG.304160.1	19	9	9	32	0	0	0	0	0.241094	0.110379	0.107561	0.399632	0	0	0	0	0.0029452	#NAME?	down
MSTRG.304948.3	188	30	237	339	0	0	0	5	0.55377	0.088602	0.658682	0.948247	0	0	0	0.012529	5.22167e-05	-7.5353	down
MSTRG.306187.1	0	0	0	0	15	11	11	4	0	0	0	0	0.465559	0.287561	0.314793	0.086025	0.0366294	Inf	up
MSTRG.306211.1	0	0	0	0	24	3	26	20	0	0	0	0	0.526169	0.055348	0.587501	0.393887	0.00899385	Inf	up
MSTRG.306223.1	0	0	3	0	60	16	76	28	0	0	0.006408	0	0.236717	0.050487	0.296883	0.094937	0.00317479	5.91629	up
MSTRG.306905.10	178	161	143	170	51	1	0	0	0.381959	0.354128	0.290042	0.345938	0.1283	0.000276	0	0	0.00287082	-4.11051	down
MSTRG.306905.15	23	59	41	42	0	0	0	2	0.1044	0.282256	0.178721	0.186431	0	0	0	0.006419	0.000439346	-6.61826	down
MSTRG.306905.16	164	56	106	87	2	6	0	4	0.708767	0.245703	0.431237	0.357427	0.005695	0.025226	0	0.017368	0.000195199	-5.34914	down
MSTRG.306905.2	89	477	163	430	1	0	0	19	0.502333	2.77824	0.873538	2.32348	0.003851	0	0	0.107748	0.0009269	-6.16847	down
MSTRG.306905.3	21	15	147	73	0	0	0	17	0.16782	0.123279	1.15683	0.579341	0	0	0	0.148292	0.0439012	-4.01349	down
MSTRG.306905.4	73	77	90	37	0	0	0	5	0.812883	0.883016	0.95154	0.388386	0	0	0	0.056011	0.000154134	-6.00349	down
MSTRG.306905.6	43	11	65	61	0	0	0	0	0.361922	0.090529	0.521337	0.496226	0	0	0	0	3.6545e-05	#NAME?	down
MSTRG.306905.8	133	140	128	161	0	0	0	46	0.288289	0.309497	0.260924	0.330247	0	0	0	0.103246	0.00357709	-3.86744	down
MSTRG.306905.9	114	101	83	91	0	0	0	0	0.249354	0.227709	0.172609	0.190342	0	0	0	0	1.60821e-07	#NAME?	down
MSTRG.306906.1	21	12	19	14	0	0	0	0	0.362752	0.200671	0.301423	0.233611	0	0	0	0	0.00357709	#NAME?	down
MSTRG.308265.2	0	0	0	0	24	54	58	24	0	0	0	0	0.195608	0.371747	0.472749	0.171582	0.000413419	Inf	up
MSTRG.308910.13	46	4	16	40	0	3	0	2	0.577311	0.047279	0.184342	0.476384	0	0.025685	0	0.016416	0.035326	-4.658	down
MSTRG.309322.5	1402	491	2293	2788	1091	0	0	0	1.75729	0.630515	2.7209	3.3227	1.62202	0	0	0	0.0362632	-3.09736	down
MSTRG.310149.1	72	90	203	253	8	15	14	14	0.687445	0.887463	1.85	2.32103	0.085776	0.140341	0.149423	0.141087	0.00338187	-3.86335	down
MSTRG.310246.1	84	59	35	26	1	6	0	0	0.439155	0.315481	0.173578	0.125731	0.001643	0.030552	0	0	0.00164389	-5.12462	down
MSTRG.310247.4	484	68	398	41	0	3	0	4	0.92899	0.132744	0.724427	0.073882	0	0.003913	0	0.006105	0.00516813	-7.2895	down
MSTRG.310526.3	10	4	14	6	0	0	0	0	0.11985	0.049968	0.16556	0.074259	0	0	0	0	0.0232853	#NAME?	down
MSTRG.310562.1	221	55	154	302	10	9	0	0	0.481355	0.122532	0.317755	0.627735	0.024594	0.017805	0	0	0.000313357	-5.61002	down
MSTRG.310562.3	230	80	120	297	14	10	8	9	0.659315	0.233142	0.32408	0.810361	0.045065	0.02765	0.02411	0.025874	0.00161279	-4.50727	down
MSTRG.310562.4	14	12	52	41	0	0	0	0	0.076121	0.066138	0.270506	0.213835	0	0	0	0	0.000361803	#NAME?	down
MSTRG.31093.3	5	0	0	0	836	377	6	386	0.004003	0	0	0	0.983299	0.374801	0.006161	0.40093	0.000228125	7.9113	up
MSTRG.312856.1	0	0	0	0	8	12	19	6	0	0	0	0	0.161548	0.213105	0.409283	0.103506	0.0306307	Inf	up
MSTRG.315422.2	25	99	22	15	0	0	0	0	0.13591	0.563088	0.114024	0.0742	0	0	0	0	0.0199795	#NAME?	down
MSTRG.315422.3	3	62	19	21	0	0	0	0	0.015909	0.340871	0.093537	0.107157	0	0	0	0	0.0294004	#NAME?	down
MSTRG.317649.1	0	0	0	0	39	24	35	17	0	0	0	0	0.285127	0.147783	0.258888	0.112248	0.00184536	Inf	up
MSTRG.319536.2	0	0	0	0	17	3	13	7	0	0	0	0	0.235466	0.036792	0.181329	0.078335	0.0382409	Inf	up
MSTRG.320186.1	0	0	0	0	47	40	3	4	0	0	0	0	0.870054	0.621402	0.052436	0.052059	0.0366294	Inf	up
MSTRG.320228.1	0	0	0	0	15	13	23	53	0	0	0	0	0.2234	0.163765	0.332678	0.697757	0.00287082	Inf	up
MSTRG.321462.8	0	0	6	0	0	20	992	1049	0	0	0.008066	0	0	0.031331	1.87746	1.76114	0.0270523	8.49103	up
MSTRG.321923.2	6	12	23	68	0	0	0	0	0.052536	0.115774	0.208671	0.638657	0	0	0	0	0.0482193	#NAME?	down
MSTRG.32359.2	0	0	0	0	11	27	11	40	0	0	0	0	0.173523	0.356583	0.171503	0.559079	0.00429027	Inf	up
MSTRG.33038.1	294	240	194	307	12	3	12	0	0.314461	0.261938	0.196035	0.311681	0.014157	0.002178	0.013931	0	2.18568e-05	-5.67063	down
MSTRG.33038.2	44	40	60	69	5	0	0	0	0.286091	0.263543	0.367742	0.427501	0.031493	0	0	0	0.00061374	-5.85529	down
MSTRG.331194.1	355	458	707	481	16	32	35	130	0.508348	0.672182	0.959782	0.656537	0.025584	0.045727	0.058505	0.195508	0.00490652	-3.4603	down
MSTRG.332523.1	343	175	16	24	0	0	0	3	7.66163	4.00159	0.333705	0.493504	0	0	0	0.047202	0.0304771	-7.86598	down
MSTRG.332972.1	14	24	16	34	0	0	4	0	0.145942	0.256818	0.152356	0.337847	0	0	0.038799	0	0.0216779	-4.85799	down
MSTRG.35271.2	23	21	57	52	0	0	1	0	0.116643	0.107898	0.272311	0.249505	0	0	0.004975	0	0.000323225	-7.57018	down
MSTRG.36869.3	47	147	150	170	0	13	1	4	0.181581	0.586124	0.550784	0.630305	0	0.04763	0.003149	0.012357	0.000228125	-5.04121	down
MSTRG.37394.2	5	7	6	5	0	0	0	0	0.137812	0.188104	0.145128	0.117679	0	0	0	0	0.047329	#NAME?	down
MSTRG.37396.2	905	749	880	682	197	60	116	67	15.5544	13.1885	14.319	11.1501	4.01412	1.02177	2.35428	1.20795	0.0141674	-3.21849	down
MSTRG.38494.2	45	12	53	72	5	0	11	0	0.27191	0.073784	0.301703	0.413889	0.031595	0	0.079145	0	0.0225976	-3.88096	down
MSTRG.40071.1	0	13	5	11	188	68	288	84	0	0.011036	0.003425	0.008543	0.198787	0.060684	0.303659	0.078144	0.00278736	4.036	up
MSTRG.40939.1	0	0	0	34	216	377	272	169	0	0	0	0.120182	0.977829	1.44637	1.22812	0.67585	0.000413419	4.50971	up
MSTRG.42003.1	17	103	162	84	2	3	2	11	0.191331	1.19792	1.74263	0.908757	0.019	0.024361	0.026467	0.121393	0.00128817	-4.53895	down
MSTRG.434.1	0	0	0	0	9	21	17	14	0	0	0	0	0.177525	0.359304	0.350631	0.254668	0.0145154	Inf	up
MSTRG.43873.34	109	14	136	42	0	1	0	0	0.359316	0.044618	0.425634	0.130634	0	6.6e-05	0	0	4.23343e-05	-8.33226	down
MSTRG.43986.3	0	0	2	0	64	30	14	100	0	0	0.003179	0	0.241701	0.095338	0.05026	0.332272	0.00357709	6.76086	up
MSTRG.44934.3	0	9	6	2	51	40	72	72	0	0.018023	0.01043	0.002388	0.13132	0.086573	0.183467	0.163778	0.0377741	3.50726	up
MSTRG.46481.1	0	0	0	0	8	15	13	13	0	0	0	0	0.076648	0.130044	0.133119	0.111117	0.0254385	Inf	up
MSTRG.46494.8	0	0	0	0	18	14	27	16	0	0	0	0	0.61268	0.404298	0.93648	0.473564	0.00805008	Inf	up
MSTRG.47205.1	0	0	0	0	25	12	3	57	0	0	0	0	0.115059	0.04735	0.009632	0.239861	0.0441578	Inf	up
MSTRG.4807.1	65	229	199	116	6	33	0	7	0.18919	0.687411	0.550921	0.322975	0.017598	0.095549	0	0.018721	0.00265311	-3.93503	down
MSTRG.48333.1	25	27	8	49	0	0	5	0	0.224849	0.251079	0.06132	0.421571	0	0	0.043778	0	0.0138712	-4.88839	down
MSTRG.49841.1	0	0	0	0	10	14	7	20	0	0	0	0	0.25035	0.296818	0.159764	0.43231	0.0232853	Inf	up
MSTRG.5119.12	85	62	24	90	1	1	1	2	0.172879	0.129247	0.046305	0.174614	0.001058	0.001781	0.000441	0.002418	0.000195214	-6.07056	down
MSTRG.52666.1	0	0	0	0	10	12	18	30	0	0	0	0	0.239269	0.233488	0.410916	0.623185	0.00973443	Inf	up
MSTRG.5421.1	21	6	19	11	0	0	0	0	0.313589	0.079364	0.273757	0.146638	0	0	0	0	0.00602643	#NAME?	down
MSTRG.54751.22	0	0	0	0	63	13	10	30	0	0	0	0	0.253462	0.044334	0.038539	0.104884	0.00280768	Inf	up
MSTRG.54796.1	83	42	116	37	13	20	5	0	0.212334	0.108792	0.280587	0.088093	0.03702	0.049951	0.012299	0	0.0416864	-3.09445	down
MSTRG.56536.8	0	0	0	81	327	426	557	193	0	0	0	0.06633	0.335278	0.368849	0.568649	0.174676	0.00210316	3.77824	up
MSTRG.58046.19	5	0	0	0	165	13	140	39	0.028483	0	0	0	1.12303	0.072509	0.952245	0.234533	0.00675094	5.69669	up
MSTRG.60084.1	0	5	0	0	56	18	24	73	0	0.017119	0	0	0.271411	0.072466	0.114481	0.311812	0.00961614	4.6536	up
MSTRG.60096.1	0	18	0	0	197	119	145	223	0	0.02135	0	0	0.278353	0.142517	0.20379	0.27853	0.000356261	4.80868	up
MSTRG.62043.1	0	0	0	0	10	7	23	9	0	0	0	0	0.120809	0.074014	0.288992	0.09055	0.0257651	Inf	up
MSTRG.63129.40	0	0	10	0	455	135	130	6	0	0	0.006783	0	0.399085	0.100048	0.113014	0.004285	0.0473054	6.16438	up
MSTRG.63157.2	0	0	0	0	25	12	30	5	0	0	0	0	0.184099	0.071049	0.220625	0.029853	0.00938258	Inf	up
MSTRG.65116.22	1427	783	311	119	0	5	12	5	2.4168	1.3593	0.498009	0.19134	0	0.008326	0.023706	0.008698	0.00539113	-7.25036	down
MSTRG.65116.26	187	691	259	97	0	0	0	0	1.56652	5.93843	2.05543	0.766617	0	0	0	0	0.000268038	#NAME?	down
MSTRG.65116.30	269	75	65	23	0	0	0	0	7.63832	2.17943	1.73168	0.613657	0	0	0	0	0.00673473	#NAME?	down
MSTRG.68288.1	0	0	0	0	143	37	35	35	0	0	0	0	1.17195	0.254182	0.279746	0.247688	0.000632846	Inf	up
MSTRG.72702.38	28	43	62	1	21	314	543	450	0.036708	0.058705	0.078258	0.000371	0.032605	0.420284	0.856024	0.628291	0.0491209	3.12067	up
MSTRG.73717.1	29	21	27	0	0	4	0	0	0.498814	0.361509	0.431745	0	0	0.053581	0	0	0.0343582	-4.41308	down
MSTRG.73723.2	15	13	9	3	0	0	0	0	0.353615	0.307868	0.189969	0.06468	0	0	0	0	0.0165157	#NAME?	down
MSTRG.73724.1	32	75	18	11	0	0	3	0	0.101371	0.246233	0.053008	0.031073	0	0	0.007639	0	0.036238	-5.92001	down
MSTRG.74961.1	19	83	42	31	5	7	0	0	0.130535	0.607513	0.279255	0.20973	0.037897	0.046833	0	0	0.0176516	-4.17695	down
MSTRG.75423.1	6	8	9	3	0	0	0	0	0.088842	0.122645	0.119541	0.033288	0	0	0	0	0.0374874	#NAME?	down
MSTRG.76821.1	0	9	0	0	38	269	94	192	0	0.015121	0	0	0.080685	0.491464	0.201741	0.366591	0.00265311	5.66791	up
MSTRG.76821.3	5	6	16	6	200	120	114	203	0.007794	0.008546	0.023636	0.008633	0.389663	0.197907	0.221424	0.349394	0.00372401	4.05521	up
MSTRG.76843.1	0	2	11	0	40	41	61	90	0	0.003259	0.027989	0	0.135532	0.119023	0.207943	0.273546	0.0214859	4.1372	up
MSTRG.76849.1	0	0	0	0	9	9	25	8	0	0	0	0	0.096884	0.090901	0.290105	0.083065	0.0235586	Inf	up
MSTRG.77168.2	23	20	48	3	0	0	0	3	0.160699	0.139772	0.315653	0.019045	0	0	0	0.014942	0.0112016	-5.09436	down
MSTRG.77797.1	20	927	1352	347	46	19	8	23	0.014729	0.733665	0.989757	0.254918	0.041453	0.014312	0.006819	0.017927	0.0131112	-5.01701	down
MSTRG.79170.1	0	0	0	0	52	23	48	132	0	0	0	0	0.281616	0.104111	0.260746	0.635795	0.000726498	Inf	up
MSTRG.79310.7	0	0	0	2	39	10	23	24	0	0	0	0.002024	0.096685	0.019241	0.055415	0.051846	0.0214939	5.11685	up
MSTRG.79347.8	0	0	6	0	42	23	30	83	0	0	0.048341	0	0.480286	0.222911	0.339937	0.850797	0.011508	4.95298	up
MSTRG.79624.2	0	0	0	0	30	31	31	87	0	0	0	0	0.12841	0.111929	0.131062	0.331686	0.000235188	Inf	up
MSTRG.8044.4	230	49	77	98	0	0	9	0	0.773544	0.1663	0.242616	0.312587	0	0	0.032295	0	0.00265311	-6.04505	down
MSTRG.80722.1	0	0	0	0	23	14	13	8	0	0	0	0	0.285658	0.146378	0.151512	0.079549	0.0173926	Inf	up
MSTRG.81216.1	66	56	84	50	0	0	0	17	0.294695	0.255659	0.353675	0.211065	0	0	0	0.076077	0.00563783	-4.12282	down
MSTRG.81224.4	33	15	60	49	0	0	0	0	0.310824	0.146439	0.536959	0.440901	0	0	0	0	7.78806e-05	#NAME?	down
MSTRG.81680.1	74	71	69	320	0	2	0	0	0.224958	0.223078	0.200069	0.933721	0	0.005672	0	0	0.00816975	-8.31584	down
MSTRG.81945.1	67	151	307	7	0	0	0	10	0.247846	0.576259	1.08114	0.021519	0	0	0	0.03712	0.00739741	-5.83145	down
MSTRG.81946.1	4	16	17	23	0	0	0	0	0.053733	0.226957	0.212786	0.297793	0	0	0	0	0.00512737	#NAME?	down
MSTRG.81954.2	167	74	140	219	84	5	0	0	0.295575	0.133398	0.23554	0.369545	0.176674	0.007234	0	0	0.0292491	-3.19817	down
MSTRG.82399.1	12	24	14	5	0	0	0	0	0.130425	0.269698	0.14699	0.05153	0	0	0	0	0.00670674	#NAME?	down
MSTRG.82408.2	27	91	66	238	0	0	0	0	0.125787	0.443073	0.298521	1.0852	0	0	0	0	0.00166772	#NAME?	down
MSTRG.82453.1	88	142	60	19	0	0	0	0	0.600434	0.997478	0.3885	0.120902	0	0	0	0	7.12439e-05	#NAME?	down
MSTRG.8246.1	27	39	37	60	0	0	11	5	0.116333	0.175732	0.153158	0.250638	0	0	0.053159	0.018956	0.0344359	-3.68902	down
MSTRG.8352.5	23	11	22	9	0	0	0	0	0.449526	0.216722	0.41047	0.157648	0	0	0	0	0.00377212	#NAME?	down
MSTRG.85263.1	0	0	0	0	15	21	25	7	0	0	0	0	0.134598	0.164427	0.224599	0.05021	0.0108302	Inf	up
MSTRG.86895.1	0	0	0	0	25	4	10	5	0	0	0	0	0.308255	0.039478	0.120078	0.04547	0.0323084	Inf	up
MSTRG.87184.3	85	577	233	90	3	0	6	0	0.106043	0.739949	0.275882	0.106503	0.003016	0	0.008214	0	0.0214052	-7.18214	down
MSTRG.87186.1	6	120	92	37	0	0	3	0	0.018956	0.389125	0.274538	0.109709	0	0	0.007592	0	0.00596717	-6.73435	down
MSTRG.88331.1	0	0	3	0	43	21	7	82	0	0	0.023374	0	0.452879	0.185204	0.063903	0.763337	0.0455403	5.74043	up
MSTRG.88418.12	85	25	78	41	0	0	0	18	0.253543	0.075359	0.219509	0.116247	0	0	0	0.054586	0.0111246	-3.86836	down
MSTRG.88747.7	22	21	54	61	2	0	0	0	0.134424	0.130346	0.320105	0.359697	0.0119	0	0	0	0.000612209	-6.72183	down
MSTRG.89429.1	33	20	5	15	0	0	0	0	0.445227	0.273178	0.056251	0.183989	0	0	0	0	0.00258349	#NAME?	down
MSTRG.8962.5	71	25	63	31	4	0	0	12	0.348463	0.124096	0.295359	0.145299	0.021264	0	0	0.057717	0.0191405	-3.82251	down
MSTRG.8962.6	27	15	36	14	0	0	0	0	0.139476	0.0748	0.173331	0.064335	0	0	0	0	0.00110773	#NAME?	down
MSTRG.9020.4	58	0	131	98	0	10	0	13	0.047784	0	0.103241	0.077826	0	0.007856	0	0.010895	0.0250707	-3.77233	down
MSTRG.91127.1	54	55	41	45	0	0	8	4	0.220647	0.233046	0.157419	0.175193	0	0	0.034378	0.013203	0.00766733	-4.36282	down
MSTRG.94203.2	59	12	19	14	0	0	0	0	0.391912	0.080729	0.116326	0.083438	0	0	0	0	0.00918912	#NAME?	down
MSTRG.94857.1	0	0	0	0	54	101	27	47	0	0	0	0	0.169237	0.267947	0.082906	0.130131	5.79143e-05	Inf	up
MSTRG.94963.1	51	9	63	61	0	0	0	0	1.60563	0.263258	1.8731	1.81687	0	0	0	0	3.12573e-05	#NAME?	down
MSTRG.96007.1	23	3	35	49	0	0	0	0	0.248494	0.031365	0.36141	0.515883	0	0	0	0	0.00107703	#NAME?	down
MSTRG.96007.2	38	11	39	15	0	0	0	0	0.493959	0.138158	0.481752	0.178504	0	0	0	0	0.00067624	#NAME?	down
MSTRG.96348.30	17	18	20	12	206	161	174	133	0.051845	0.058115	0.058832	0.034365	0.789387	0.521713	0.662995	0.449827	0.0330137	3.02724	up
MSTRG.97766.7	116	166	182	169	0	2	0	0	0.137839	0.202019	0.204472	0.19074	0	0.001469	0	0	8.5608e-08	-8.48992	down
MSTRG.97921.1	56	40	13	22	0	3	0	0	0.384015	0.279645	0.079739	0.144344	0	0.014093	0	0	0.00265311	-5.7047	down
MSTRG.97922.3	45	71	50	44	5	7	0	2	0.135135	0.219126	0.141181	0.124302	0.014569	0.020891	0	0.005503	0.008106	-4.20568	down
MSTRG.98843.7	6	0	19	3	100	23	144	128	0.011738	0	0.035911	0.00402	0.245979	0.04667	0.354549	0.278544	0.0195309	3.68626	up
MSTRG.99430.1	71	99	111	92	30	6	13	0	0.489069	0.696363	0.724483	0.598673	0.240269	0.036079	0.099554	0	0.0284681	-3.30649	down
MSTRG.99432.1	701	1272	1383	1844	387	204	158	127	0.323891	0.602102	0.605219	0.810667	0.212159	0.094622	0.085998	0.061411	0.0366294	-2.91175	down
MSTRG.99440.1	69	191	117	102	29	11	25	6	0.440859	1.25871	0.709723	0.623601	0.216368	0.068445	0.187562	0.035767	0.0337444	-3.12425	down
MSTRG.99473.1	38	119	26	171	0	2	0	0	0.097714	0.316972	0.062413	0.423393	0	0.003767	0	0	0.0015616	-7.74836	down
MSTRG.99955.1	23	45	10	11	0	0	0	0	0.173896	0.353354	0.072172	0.078157	0	0	0	0	0.0029452	#NAME?	down

## Sheet: D30_vs_Y1
List of DEG lncRNAs from three developmental stages in perirenal fat（D30_vs_Y1）
#ID	(D30)L05_Count	(D30)L06_Count	(D30)L07_Count	(D30)L08_Count	(Y1)L09_Count	(Y1)L10_Count	(Y1)L11_Count	(Y1)L12_Count	(D30)L05_FPKM	(D30)L06_FPKM	(D30)L07_FPKM	(D30)L08_FPKM	(Y1)L09_FPKM	(Y1)L10_FPKM	(Y1)L11_FPKM	(Y1)L12_FPKM	FDR	log2FC	regulated
MSTRG.105503.1	53	74	34	77	0	0	0	0	0.322109	0.535864	0.234778	0.61129	0	0	0	0	7.75274e-05	#NAME?	down
MSTRG.115668.8	25	73	10	73	0	0	0	0	0.104935	0.367902	0.046159	0.398964	0	0	0	0	0.000616298	#NAME?	down
MSTRG.118938.8	0	0	0	0	15	18	10	19	0	0	0	0	0.093174	0.095977	0.062357	0.103772	0.0437426	Inf	up
MSTRG.121118.2	0	0	0	0	5	46	10	54	0	0	0	0	0.036684	0.307853	0.073235	0.383625	0.0415243	Inf	up
MSTRG.122830.1	144	138	30	33	0	0	0	9	0.569106	0.645353	0.134264	0.167259	0	0	0	0.038158	0.0361925	-5.26104	down
MSTRG.125209.4	0	0	0	0	33	30	104	65	0	0	0	0	0.086061	0.064468	0.269493	0.148916	0.000111393	Inf	up
MSTRG.129457.11	91	130	70	323	9	16	9	0	0.160844	0.274093	0.140767	0.746421	0.018197	0.030163	0.017911	0	0.0139164	-4.09794	down
MSTRG.150660.9	48	26	23	23	0	0	0	0	0.508159	0.328634	0.270934	0.31796	0	0	0	0	0.0037838	#NAME?	down
MSTRG.153529.1	2	1	1	2	308	210	380	456	0.003526	0.000692	0.002327	0.00364	0.897368	0.515506	1.10168	1.17361	2.15697e-07	7.81723	up
MSTRG.160838.4	0	0	0	0	47	11	31	50	0	0	0	0	0.314798	0.05954	0.208421	0.295846	0.00220508	Inf	up
MSTRG.163484.6	30	78	76	54	0	1	0	1	0.033008	0.101936	0.094321	0.076423	0	0.000663	0	9.2e-05	0.000701268	-6.86903	down
MSTRG.165728.14	32	150	184	199	5	22	2	1	0.112425	0.630097	0.738382	0.915003	0.018899	0.079686	0.005343	0.003518	0.0139164	-4.19727	down
MSTRG.165728.22	233	628	396	1150	0	37	9	34	0.294766	0.945176	0.571611	1.89491	0	0.049754	0.012961	0.047698	0.000700182	-4.79562	down
MSTRG.175685.2	71	48	45	31	0	6	3	0	0.297126	0.238494	0.215319	0.167091	0	0.026782	0.011864	0	0.0415243	-4.45427	down
MSTRG.184947.2	0	0	0	0	28	19	7	12	0	0	0	0	0.442376	0.247887	0.109345	0.169099	0.0415243	Inf	up
MSTRG.204169.2	5	43	7	66	0	0	0	0	0.022176	0.27708	0.038655	0.463671	0	0	0	0	0.0392947	#NAME?	down
MSTRG.219915.16	0	42	104	154	0	3	0	0	0	0.113897	0.269248	0.458954	0	0.00675	0	0	0.028901	-6.50822	down
MSTRG.227723.2	59	106	104	56	0	0	0	0	0.143379	0.306833	0.289169	0.175071	0	0	0	0	6.28696e-06	#NAME?	down
MSTRG.233050.2	20	0	0	0	0	325	235	404	0.190988	0	0	0	0	3.36901	2.86123	4.36772	0.0139164	5.56565	up
MSTRG.234278.8	0	1	5	5	85	88	181	19	0	0.002608	0.029938	0.03414	0.67637	0.590179	1.44545	0.130179	0.0139164	5.05557	up
MSTRG.234872.5	38	18	14	19	0	0	0	1	0.066431	0.035501	0.027466	0.042507	0	0	0	3e-06	0.0392947	-6.44432	down
MSTRG.244958.19	3	0	0	0	18	29	64	23	0.014174	0	0	0	0.152414	0.213566	0.555249	0.172007	0.0361925	5.39736	up
MSTRG.249869.18	860	221	944	1657	0	0	0	0	0.119159	0.036303	0.148901	0.298494	0	0	0	0	2.1539e-12	#NAME?	down
MSTRG.250664.1	0	0	0	0	4	8	30	20	0	0	0	0	0.024924	0.046858	0.208013	0.11874	0.0437426	Inf	up
MSTRG.252487.2	0	54	46	39	561	383	150	443	0	0.083138	0.067599	0.065169	0.923836	0.534307	0.246106	0.645323	0.0431929	3.42275	up
MSTRG.254073.1	0	0	1	1	22	59	10	52	0	0	0.003093	0.004477	0.143367	0.323235	0.061524	0.2955	0.0139164	6.21704	up
MSTRG.264244.15	0	139	121	278	0	0	0	19	0	0.142948	0.119071	0.314348	0	0	0	0.018296	0.0378924	-4.70637	down
MSTRG.269982.16	27	11	10	14	0	0	0	0	0.302559	0.143698	0.126429	0.197459	0	0	0	0	0.0415243	#NAME?	down
MSTRG.284861.10	6	29	26	29	0	0	0	0	0.043562	0.271576	0.234056	0.297105	0	0	0	0	0.0139164	#NAME?	down
MSTRG.284861.3	5	17	9	50	0	0	0	0	0.036003	0.148659	0.070224	0.491177	0	0	0	0	0.0415243	#NAME?	down
MSTRG.284869.1	7	25	70	124	0	0	0	0	0.021016	0.092377	0.251836	0.514133	0	0	0	0	0.00508113	#NAME?	down
MSTRG.284911.1	19	14	24	35	0	0	0	0	0.173109	0.143903	0.243894	0.411391	0	0	0	0	0.0139164	#NAME?	down
MSTRG.289202.1	0	0	5	0	88	74	0	48	0	0	0.02119	0	0.504618	0.360342	0	0.24287	0.0237552	5.19161	up
MSTRG.293601.16	49	83	67	142	0	0	0	0	0.084974	0.170922	0.13266	0.32256	0	0	0	0	6.26748e-06	#NAME?	down
MSTRG.293601.3	12	77	30	41	0	0	0	0	0.111416	0.884082	0.321652	0.510426	0	0	0	0	0.00145313	#NAME?	down
MSTRG.293601.8	42	280	39	84	0	0	0	0	0.068539	0.550951	0.072395	0.180991	0	0	0	0	0.0415243	#NAME?	down
MSTRG.293601.9	14	105	18	43	0	0	0	0	0.066639	0.621093	0.1001	0.277987	0	0	0	0	0.0492153	#NAME?	down
MSTRG.295704.3	67	203	19	53	0	0	0	0	0.341645	1.23467	0.105519	0.352757	0	0	0	0	0.028901	#NAME?	down
MSTRG.301068.3	0	0	0	0	37	21	13	7	0	0	0	0	0.345533	0.166455	0.119249	0.050745	0.0286774	Inf	up
MSTRG.304948.3	124	86	40	97	0	0	0	5	0.344323	0.280964	0.125723	0.347661	0	0	0	0.012529	0.00063561	-6.0597	down
MSTRG.305494.1	0	1	0	7	72	56	78	1	0	0.036794	0	0.284931	2.90328	1.87739	3.13265	0.033959	0.0374089	4.87848	up
MSTRG.330707.11	0	0	0	0	48	87	232	196	0	0	0	0	1.76147	2.72996	8.59584	6.42611	3.45542e-07	Inf	up
MSTRG.46611.4	24	85	29	67	0	0	1	0	0.204242	0.861085	0.274595	0.746717	0	0	0.009352	0	0.000701268	-7.75065	down
MSTRG.54437.14	65	55	24	48	0	0	0	4	0.313369	0.310766	0.128189	0.298901	0	0	0	0.019316	0.011799	-5.53977	down
MSTRG.63058.10	175	59	192	24	8	0	0	3	0.42459	0.168248	0.532843	0.07364	0.024139	0	0	0.005491	0.039869	-5.53373	down
MSTRG.6741.1	11	48	5	72	0	0	0	0	0.026387	0.14761	0.014033	0.243306	0	0	0	0	0.0217214	#NAME?	down
MSTRG.71327.1	119	20	134	108	3	9	12	3	0.591156	0.114193	0.756319	0.695746	0.012677	0.045223	0.069455	0.011167	0.0431929	-3.85485	down
MSTRG.73724.1	25	16	29	107	0	0	3	0	0.075704	0.056477	0.098051	0.423566	0	0	0.007639	0	0.0357022	-5.85539	down
MSTRG.79310.6	580	516	524	39	0	0	0	2	0.470602	0.496944	0.483974	0.040212	0	0	0	0.001692	9.97122e-08	-9.74818	down
MSTRG.82221.4	29	17	26	12	0	0	0	1	0.587699	0.39765	0.600649	0.307603	0	0	0	0.017467	0.0415243	-6.40475	down
MSTRG.85263.1	0	0	0	0	15	21	25	7	0	0	0	0	0.134598	0.164427	0.224599	0.05021	0.0392947	Inf	up
MSTRG.98748.7	0	0	0	0	152	36	27	38	0	0	0	0	0.771	0.151429	0.13334	0.167966	0.011799	Inf	up
