# Supplementary material for: Genome-Wide Identification and Characterization of Long Noncoding RNAs of Brown to White Adipose Tissue Transformation in Goats
Source: Cells. 2019 Aug 15;8(8):904. doi: 10.3390/cells8080904 (PMC6721666; doi:10.3390/cells8080904)
Supplement: Supplementary file 1 [file cells-08-00904-s001.zip › Table S4.xlsx]

## Sheet: Additional file 4
The protein-coding genes within 100-kb upstream and downstream of the differentially expressed lncRNAs.
#ID	Target_gene_name
MSTRG.100268.22	ARHGEF37
MSTRG.100268.4	TIGD6
MSTRG.100268.4	SLC26A2
MSTRG.100343.2	IL17B
MSTRG.100343.2	PCYOX1L
MSTRG.100343.2	GRPEL2
MSTRG.100488.1	ADRB2
MSTRG.100593.1	LOC102176527
MSTRG.100593.1	SPINK7
MSTRG.100593.1	SPINK13
MSTRG.100593.1	SPINK9
MSTRG.103703.15	LOC102183958
MSTRG.103703.15	RACK1
MSTRG.103703.15	LOC102184244
MSTRG.103703.15	TRIM7
MSTRG.103703.15	TRIM41
MSTRG.103703.15	LOC108636433
MSTRG.103714.1	TRIM7
MSTRG.103714.1	LOC102183415
MSTRG.103714.1	LOC102171703
MSTRG.103714.1	TRIM52
MSTRG.103714.1	RACK1
MSTRG.103714.1	LOC108636433
MSTRG.103714.1	TRIM41
MSTRG.106956.4	MATK
MSTRG.106956.4	APBA3
MSTRG.106956.4	RAX2
MSTRG.106956.4	ZFR2
MSTRG.106956.4	TJP3
MSTRG.106956.4	MRPL54
MSTRG.107548.1	ZNF414
MSTRG.107548.1	HNRNPM
MSTRG.107548.1	ADAMTS10
MSTRG.107548.1	PRAM1
MSTRG.107548.1	2019-03-02
MSTRG.107800.2	LOC102176953
MSTRG.107800.2	FBXL12
MSTRG.107800.2	UBL5
MSTRG.107800.2	OLFM2
MSTRG.107800.2	PIN1
MSTRG.107800.2	ZNF562
MSTRG.107958.1	ICAM3
MSTRG.107958.1	S1PR5
MSTRG.107958.1	KEAP1
MSTRG.107958.1	LOC102182120
MSTRG.107958.1	CDC37
MSTRG.107958.1	TYK2
MSTRG.108496.2	ASF1B
MSTRG.108496.2	PALM3
MSTRG.108496.2	MISP3
MSTRG.108496.2	RLN3
MSTRG.108496.2	PRKACA
MSTRG.108496.2	SAMD1
MSTRG.108496.2	IL27RA
MSTRG.108496.2	C7H19orf67
MSTRG.108496.2	ADGRL1
MSTRG.111463.4	ACO1
MSTRG.111463.4	LOC108636591
MSTRG.115541.1	ZFAND5
MSTRG.115668.8	ANXA1
MSTRG.116095.9	RFK
MSTRG.116737.8	CD72
MSTRG.116737.8	CA9
MSTRG.116737.8	FAM166B
MSTRG.116737.8	SIT1
MSTRG.116737.8	TPM2
MSTRG.116737.8	TESK1
MSTRG.116737.8	ARHGEF39
MSTRG.116737.8	RUSC2
MSTRG.116737.8	CCDC107
MSTRG.117273.5	TBC1D2
MSTRG.117391.1	ALG2
MSTRG.117391.1	NR4A3
MSTRG.117391.1	SEC61B
MSTRG.118556.4	CDCA2
MSTRG.118814.1	TRIM35
MSTRG.118814.1	STMN4
MSTRG.118814.6	TRIM35
MSTRG.118814.6	STMN4
MSTRG.118938.8	AQP7
MSTRG.118938.8	BAG1
MSTRG.118938.8	SPINK4
MSTRG.123878.1	TMEM18
MSTRG.127337.1	MARCKS
MSTRG.12777.3	SSR3
MSTRG.127828.18	TRAF3IP2
MSTRG.127828.19	TRAF3IP2
MSTRG.127828.20	TRAF3IP2
MSTRG.127828.21	TRAF3IP2
MSTRG.127993.1	SLC22A16
MSTRG.127993.1	DDO
MSTRG.128336.1	SCML4
MSTRG.13428.22	SUCNR1
MSTRG.13428.22	LOC102189434
MSTRG.13429.3	SUCNR1
MSTRG.13429.3	LOC102189434
MSTRG.134298.1	LOC102184151
MSTRG.134298.3	LOC102184151
MSTRG.13553.5	IGSF10
MSTRG.13553.5	GPR87
MSTRG.13553.5	P2RY13
MSTRG.135855.1	TDP1
MSTRG.136849.1	LRRC74A
MSTRG.136849.1	IRF2BPL
MSTRG.137409.1	ACOT6
MSTRG.137409.1	PNMA1
MSTRG.137409.1	HEATR4
MSTRG.137409.1	C10H14orf169
MSTRG.137409.1	DNAL1
MSTRG.137409.1	LOC102181962
MSTRG.137409.12	HEATR4
MSTRG.137409.12	C10H14orf169
MSTRG.137409.12	ACOT6
MSTRG.137409.12	LOC102184912
MSTRG.137409.12	LOC102182510
MSTRG.137409.12	LOC102181962
MSTRG.137412.1	LOC102182510
MSTRG.137412.1	LOC102181962
MSTRG.137412.1	LOC102182233
MSTRG.137412.1	C10H14orf169
MSTRG.137412.1	ACOT6
MSTRG.137412.1	LOC102184912
MSTRG.137791.1	ADAM21
MSTRG.137791.1	ADAM20
MSTRG.137791.1	LOC102179204
MSTRG.137791.1	LOC102178735
MSTRG.138551.7	AKAP5
MSTRG.138551.7	ZBTB25
MSTRG.138551.7	HSPA2
MSTRG.138551.7	PPP1R36
MSTRG.138672.1	WDR89
MSTRG.138672.1	SGPP1
MSTRG.139210.4	LOC102177244
MSTRG.139210.4	LOC108636968
MSTRG.141339.1	ARPP19
MSTRG.143012.4	OAZ2
MSTRG.143012.4	PIF1
MSTRG.143012.4	PLEKHO2
MSTRG.143012.5	PLEKHO2
MSTRG.143012.5	OAZ2
MSTRG.143012.5	PIF1
MSTRG.144402.1	LOC102182981
MSTRG.144402.1	CHP1
MSTRG.144402.1	NDUFAF1
MSTRG.144402.1	EXD1
MSTRG.144402.2	NDUFAF1
MSTRG.144402.2	EXD1
MSTRG.144402.2	LOC102182981
MSTRG.144402.2	CHP1
MSTRG.144402.2	NUSAP1
MSTRG.146228.1	C10H14orf119
MSTRG.146228.1	CDH24
MSTRG.146228.1	PSMB11
MSTRG.146228.1	CEBPE
MSTRG.146228.1	SLC7A8
MSTRG.146228.1	PSMB5
MSTRG.146228.1	ACIN1
MSTRG.147926.1	PTGER2
MSTRG.147926.1	SPG21
MSTRG.147926.1	ANKDD1A
MSTRG.150363.5	CHST10
MSTRG.150363.5	NMS
MSTRG.150363.5	PDCL3
MSTRG.150660.9	TGFBRAP1
MSTRG.150660.9	GPR45
MSTRG.150660.9	FHL2
MSTRG.150677.1	FHL2
MSTRG.150677.1	C11H2orf49
MSTRG.151350.1	SPAST
MSTRG.151350.1	DPY30
MSTRG.151961.1	ATL2
MSTRG.153526.11	MSH6
MSTRG.153529.1	MSH6
MSTRG.15372.1	DBR1
MSTRG.15372.1	A4GNT
MSTRG.155901.1	LOC102191806
MSTRG.155901.1	GNLY
MSTRG.155901.1	ATOH8
MSTRG.157792.2	GFPT1
MSTRG.157870.15	PCBP1
MSTRG.157870.15	ASPRV1
MSTRG.157870.15	MXD1
MSTRG.158275.1	FOSL2
MSTRG.158625.2	ADGRF3
MSTRG.158625.2	HADHA
MSTRG.158625.2	HADHB
MSTRG.160838.4	OLFML2A
MSTRG.162547.4	EGFL7
MSTRG.162547.4	ABO
MSTRG.162547.4	SURF6
MSTRG.162547.4	AGPAT2
MSTRG.162547.4	RPL7A
MSTRG.162547.4	LOC102169972
MSTRG.162547.4	MED22
MSTRG.162547.4	FAM69B
MSTRG.163484.6	IRS2
MSTRG.163496.1	IRS2
MSTRG.163496.4	IRS2
MSTRG.164770.24	LOC108637255
MSTRG.165728.22	SPRY2
MSTRG.165728.25	SPRY2
MSTRG.168077.1	TEX26
MSTRG.168077.1	ALOX5AP
MSTRG.168077.1	MEDAG
MSTRG.168510.1	RFC3
MSTRG.169184.8	LOC102184634
MSTRG.169184.8	MRPS31
MSTRG.169248.1	NEK5
MSTRG.169248.1	ALG11
MSTRG.169262.1	CCDC70
MSTRG.169395.1	RNASEH2B
MSTRG.169395.1	LOC102182418
MSTRG.169395.4	LOC102182418
MSTRG.169395.4	RNASEH2B
MSTRG.170036.2	LRRC63
MSTRG.17091.1	LOC102186806
MSTRG.17091.1	RRP1
MSTRG.17144.1	C1H21orf33
MSTRG.17144.1	DNMT3L
MSTRG.17144.1	ICOSLG
MSTRG.17144.1	PWP2
MSTRG.174997.9	PRPF18
MSTRG.17563.1	LSS
MSTRG.17563.1	MCM3AP
MSTRG.177042.12	KLF6
MSTRG.177042.2	KLF6
MSTRG.177481.1	CRLS1
MSTRG.177481.1	TRMT6
MSTRG.177481.1	CHGB
MSTRG.177481.1	LRRN4
MSTRG.180368.2	RPRD1B
MSTRG.180368.2	TGM2
MSTRG.180368.3	RPRD1B
MSTRG.180368.3	TGM2
MSTRG.180368.4	RPRD1B
MSTRG.180368.4	TGM2
MSTRG.180368.5	RPRD1B
MSTRG.180368.5	TGM2
MSTRG.180368.7	RPRD1B
MSTRG.180368.7	TGM2
MSTRG.180369.1	TGM2
MSTRG.180369.1	RPRD1B
MSTRG.180970.1	L3MBTL1
MSTRG.180970.1	SGK2
MSTRG.180970.1	SRSF6
MSTRG.18384.2	METTL6
MSTRG.18384.2	EAF1
MSTRG.18384.2	HACL1
MSTRG.184947.2	TSPYL5
MSTRG.190553.3	EFCAB1
MSTRG.19305.2	LOC108638510
MSTRG.19305.2	LOC108637086
MSTRG.19305.2	LOC108637091
MSTRG.19368.1	KLHDC7A
MSTRG.19414.5	KLHDC7A
MSTRG.195554.1	PRR5L
MSTRG.195554.1	COMMD9
MSTRG.196987.10	DGAT2
MSTRG.196987.10	LOC102173866
MSTRG.196987.6	LOC102173866
MSTRG.196987.6	DGAT2
MSTRG.198343.1	OLFML1
MSTRG.198343.1	LOC102186611
MSTRG.198530.1	NRIP3
MSTRG.198530.1	C15H11orf16
MSTRG.198530.1	TMEM9B
MSTRG.198530.1	ASCL3
MSTRG.199296.1	PSMA1
MSTRG.199296.1	COPB1
MSTRG.199326.1	PSMA1
MSTRG.199326.1	COPB1
MSTRG.201344.1	DLAT
MSTRG.201344.1	TEX12
MSTRG.201344.1	SDHD
MSTRG.201344.1	IL18
MSTRG.201344.1	PIH1D2
MSTRG.201344.1	TIMM8B
MSTRG.201344.1	C15H11orf57
MSTRG.201418.1	PPP2R1B
MSTRG.204040.1	TMEM81
MSTRG.204040.1	DSTYK
MSTRG.204040.1	RBBP5
MSTRG.204169.2	ELK4
MSTRG.204169.2	RAB29
MSTRG.204169.2	NUCKS1
MSTRG.204169.2	SLC45A3
MSTRG.20438.1	RUNX3
MSTRG.20438.1	CLIC4
MSTRG.204561.1	LOC102187247
MSTRG.206859.2	MAP1LC3C
MSTRG.206859.2	EXO1
MSTRG.206859.2	BECN2
MSTRG.208125.1	SLC25A33
MSTRG.208125.3	SLC25A33
MSTRG.208217.3	LOC102178379
MSTRG.208217.3	H6PD
MSTRG.208463.1	TNFRSF9
MSTRG.208463.1	PER3
MSTRG.208463.1	VAMP3
MSTRG.209372.1	DNAJC16
MSTRG.209372.1	LOC102174414
MSTRG.209372.1	LOC102173489
MSTRG.209372.1	CASP9
MSTRG.21152.1	PTAFR
MSTRG.212840.1	CD34
MSTRG.212843.1	CD34
MSTRG.212843.4	CD34
MSTRG.212843.6	CD34
MSTRG.215002.10	C17H12orf43
MSTRG.215002.10	TCHP
MSTRG.215002.10	OASL
MSTRG.215002.10	GIT2
MSTRG.215002.10	HNF1A
MSTRG.216557.1	CCDC62
MSTRG.216557.1	DENR
MSTRG.216557.1	HCAR2
MSTRG.217418.1	NOC4L
MSTRG.217418.1	DDX51
MSTRG.21797.5	AZIN2
MSTRG.21797.5	RNF19B
MSTRG.219915.16	NOCT
MSTRG.220086.3	CLGN
MSTRG.220086.5	CLGN
MSTRG.221819.21	TMEM192
MSTRG.222299.1	LOC102172289
MSTRG.222337.1	MTSS1L
MSTRG.223045.5	DYNLRB2
MSTRG.223045.7	DYNLRB2
MSTRG.223133.1	CMC2
MSTRG.223133.1	CENPN
MSTRG.22328.1	SP140
MSTRG.22328.1	LOC108633292
MSTRG.22328.4	LOC108633292
MSTRG.223440.2	HSBP1
MSTRG.223440.2	NECAB2
MSTRG.223440.2	OSGIN1
MSTRG.223450.1	SLC38A8
MSTRG.223450.1	MLYCD
MSTRG.223450.1	NECAB2
MSTRG.226173.1	LOC102173495
MSTRG.226173.1	TK2
MSTRG.226173.1	LOC102173772
MSTRG.226173.1	CMTM2
MSTRG.226173.1	BEAN1
MSTRG.226936.1	ATXN1L
MSTRG.226936.1	IST1
MSTRG.226936.1	ZNF821
MSTRG.226936.1	AP1G1
MSTRG.227723.2	GRAMD1A
MSTRG.227723.2	SCN1B
MSTRG.227723.2	ZNF792
MSTRG.227723.2	HPN
MSTRG.228030.5	WDR62
MSTRG.228030.5	POLR2I
MSTRG.228030.5	ZNF146
MSTRG.228030.5	TBCB
MSTRG.228030.5	LOC102175610
MSTRG.228030.5	ZNF565
MSTRG.228030.5	OVOL3
MSTRG.229141.7	LYPD4
MSTRG.229141.7	LOC106501782
MSTRG.229141.7	LOC102180421
MSTRG.229141.7	LOC102182532
MSTRG.229141.7	LOC102181983
MSTRG.229141.7	LOC108637988
MSTRG.229141.7	RPS19
MSTRG.229141.7	DMRTC2
MSTRG.22947.2	FAM124B
MSTRG.22947.3	FAM124B
MSTRG.230678.1	LOC102169618
MSTRG.230678.1	SIGLECL1
MSTRG.230678.1	LOC102181422
MSTRG.230678.1	LOC102174471
MSTRG.230978.307	LOC102173183
MSTRG.230978.338	LOC102189578
MSTRG.230978.338	LOC102175116
MSTRG.231085.1	LOC108633323
MSTRG.231352.18	ZNF579
MSTRG.231352.18	SBK2
MSTRG.231352.18	RFPL4A
MSTRG.231352.18	SBK3
MSTRG.231352.18	EPN1
MSTRG.231352.18	ZNF865
MSTRG.231352.18	LOC108638092
MSTRG.231352.18	ZNF580
MSTRG.231352.18	CCDC106
MSTRG.231352.18	ZNF581
MSTRG.231352.18	U2AF2
MSTRG.231352.18	ZNF524
MSTRG.231352.18	FIZ1
MSTRG.231352.18	SSC5D
MSTRG.233050.2	RAD51C
MSTRG.233489.1	PIGW
MSTRG.233489.1	MYO19
MSTRG.233489.1	DHRS11
MSTRG.233489.1	GGNBP2
MSTRG.233489.1	CA4
MSTRG.233489.1	ZNHIT3
MSTRG.234278.8	LOC108638254
MSTRG.234872.5	BHLHA9
MSTRG.234872.5	GOSR1
MSTRG.234872.5	TUSC5
MSTRG.234872.6	GOSR1
MSTRG.234872.6	TUSC5
MSTRG.234872.6	BHLHA9
MSTRG.235948.1	TNFSF13
MSTRG.235948.1	TNFSF12
MSTRG.235948.1	C19H17orf74
MSTRG.235948.1	EIF4A1
MSTRG.235948.1	CD68
MSTRG.235948.1	TMEM102
MSTRG.235948.1	TMEM256
MSTRG.235948.1	TMEM95
MSTRG.235948.1	CHRNB1
MSTRG.235948.1	TNK1
MSTRG.235948.1	NLGN2
MSTRG.235948.1	SENP3
MSTRG.235948.1	KCTD11
MSTRG.235948.1	PLSCR3
MSTRG.235948.1	SPEM1
MSTRG.235948.1	FGF11
MSTRG.235948.1	SLC35G6
MSTRG.235948.1	POLR2A
MSTRG.236317.1	PIK3R5
MSTRG.236340.1	GSG1L2
MSTRG.236340.1	DHRS7C
MSTRG.237753.3	TAC4
MSTRG.237753.3	KAT7
MSTRG.237753.3	FAM117A
MSTRG.237753.3	SLC35B1
MSTRG.238577.4	WIPF2
MSTRG.238577.4	CDC6
MSTRG.238577.4	RAPGEFL1
MSTRG.238577.4	GJD3
MSTRG.239501.1	ADAM11
MSTRG.239501.1	CCDC43
MSTRG.239501.1	MEIOC
MSTRG.239501.1	DBF4B
MSTRG.239608.1	HEXIM2
MSTRG.239608.1	FMNL1
MSTRG.239608.1	ACBD4
MSTRG.239608.1	MAP3K14
MSTRG.239608.1	HEXIM1
MSTRG.240375.1	METRNL
MSTRG.240375.1	PSMD12
MSTRG.240375.2	METRNL
MSTRG.240375.2	PSMD12
MSTRG.240530.3	CD7
MSTRG.240530.3	UTS2R
MSTRG.240530.3	LOC108638312
MSTRG.240530.3	LOC102176361
MSTRG.240530.3	SECTM1
MSTRG.240530.3	LOC102176073
MSTRG.240764.1	BAHCC1
MSTRG.240764.1	NDUFAF8
MSTRG.240764.1	SLC38A10
MSTRG.241751.1	UBALD2
MSTRG.241751.1	GALR2
MSTRG.241751.1	EXOC7
MSTRG.241751.1	SRP68
MSTRG.241751.1	ZACN
MSTRG.241751.1	FOXJ1
MSTRG.244111.4	BTF3
MSTRG.244111.4	FOXD1
MSTRG.24710.1	LOC102189444
MSTRG.24710.1	C2H2orf80
MSTRG.24710.1	IDH1
MSTRG.24710.1	LOC102189173
MSTRG.24710.1	CRYGC
MSTRG.247432.8	SEPP1
MSTRG.247764.2	PRKAA1
MSTRG.247764.2	TTC33
MSTRG.247764.2	PTGER4
MSTRG.247764.2	RPL37
MSTRG.248900.3	AGXT2
MSTRG.249278.7	SUB1
MSTRG.249278.7	NPR3
MSTRG.249280.1	NPR3
MSTRG.249280.1	SUB1
MSTRG.250865.1	TRIP13
MSTRG.250865.1	NKD2
MSTRG.250865.1	SLC12A7
MSTRG.250865.1	BRD9
MSTRG.250865.1	TERT
MSTRG.252791.2	LOC102174020
MSTRG.252791.2	ISG20
MSTRG.252791.2	LOC108638454
MSTRG.252791.2	LOC102188633
MSTRG.252791.2	LOC108633276
MSTRG.252791.2	LOC102177379
MSTRG.252791.2	LOC102188356
MSTRG.252791.2	LOC102186246
MSTRG.25296.1	LOC102176567
MSTRG.253719.1	BCL2A1
MSTRG.253719.1	ZFAND6
MSTRG.253719.1	LOC102172393
MSTRG.254073.1	LOC106503362
MSTRG.254465.5	ACSBG1
MSTRG.254465.5	CIB2
MSTRG.254465.5	IDH3A
MSTRG.254465.5	SH2D7
MSTRG.25617.1	STRADB
MSTRG.257127.4	FBXO33
MSTRG.259336.10	CKB
MSTRG.259336.10	APOPT1
MSTRG.259336.10	TRMT61A
MSTRG.259336.10	BAG5
MSTRG.261151.2	CX3CR1
MSTRG.261151.2	XIRP1
MSTRG.261151.2	GORASP1
MSTRG.261151.2	TTC21A
MSTRG.265908.5	MANF
MSTRG.265908.5	RBM15B
MSTRG.265908.5	DCAF1
MSTRG.266314.1	PFKFB4
MSTRG.266314.1	NCKIPSD
MSTRG.266314.1	CELSR3
MSTRG.266314.1	IP6K2
MSTRG.266314.1	COL7A1
MSTRG.266314.1	UCN2
MSTRG.266314.1	SLC26A6
MSTRG.266314.1	TMEM89
MSTRG.266552.13	LOC102175340
MSTRG.266552.13	NBEAL2
MSTRG.266552.13	LOC102183373
MSTRG.266552.13	PTH1R
MSTRG.266552.13	MYL3
MSTRG.266639.23	XCR1
MSTRG.266639.23	LOC102179993
MSTRG.266639.23	LOC102179713
MSTRG.266713.2	CXCR6
MSTRG.266713.2	FYCO1
MSTRG.266713.2	XCR1
MSTRG.266713.2	CCR9
MSTRG.266713.2	LZTFL1
MSTRG.267463.2	XPC
MSTRG.267463.2	WNT7A
MSTRG.267463.2	CHCHD4
MSTRG.267463.2	TMEM43
MSTRG.268284.6	LY86
MSTRG.26913.1	INHBB
MSTRG.269982.16	SOX4
MSTRG.270207.1	BPHL
MSTRG.270207.1	LOC102171142
MSTRG.270207.1	RIPK1
MSTRG.270207.1	LOC102172255
MSTRG.270207.1	LOC102174613
MSTRG.270295.1	LOC102172019
MSTRG.270295.1	PXDC1
MSTRG.270521.1	NRN1
MSTRG.273712.1	SRSF3
MSTRG.273712.1	RAB44
MSTRG.273712.1	LOC102190831
MSTRG.273712.1	CDKN1A
MSTRG.276749.1	GALNT1
MSTRG.27847.1	MAP3K19
MSTRG.27847.1	ACMSD
MSTRG.27847.1	CCNT2
MSTRG.282504.2	TFAP4
MSTRG.282504.2	LOC102188914
MSTRG.282504.2	GLIS2
MSTRG.282504.2	SRL
MSTRG.282504.2	VASN
MSTRG.282504.2	PAM16
MSTRG.284236.1	THUMPD1
MSTRG.284236.1	ERV3-1
MSTRG.284236.2	ERV3-1
MSTRG.284236.2	THUMPD1
MSTRG.284861.10	ZKSCAN2
MSTRG.284861.10	AQP8
MSTRG.284861.3	ZKSCAN2
MSTRG.284861.3	AQP8
MSTRG.284869.1	ZKSCAN2
MSTRG.287174.6	TRIM4
MSTRG.287174.6	ZNF3
MSTRG.287174.6	LOC102168685
MSTRG.287174.6	ZSCAN21
MSTRG.287174.6	COPS6
MSTRG.287174.6	GJC3
MSTRG.287174.8	ZSCAN21
MSTRG.287174.8	GJC3
MSTRG.287174.8	LOC102168685
MSTRG.287174.8	ZNF3
MSTRG.287174.8	TRIM4
MSTRG.287174.8	COPS6
MSTRG.28759.1	LOC108638591
MSTRG.288232.1	LOC108633894
MSTRG.288349.14	ADAM8
MSTRG.288349.14	PRAP1
MSTRG.288349.14	LOC102184116
MSTRG.288349.14	LOC106503655
MSTRG.288349.14	MTG1
MSTRG.288349.14	FUOM
MSTRG.288349.14	LOC108634012
MSTRG.288349.14	ZNF511
MSTRG.288349.14	PAOX
MSTRG.288349.14	TUBGCP2
MSTRG.288349.14	UTF1
MSTRG.288349.14	CALY
MSTRG.288349.14	LOC108634001
MSTRG.288349.14	ECHS1
MSTRG.289202.1	OAT
MSTRG.289202.1	NKX1-2
MSTRG.290580.1	ADRA2A
MSTRG.291300.2	LOC102182376
MSTRG.291300.2	ARL3
MSTRG.291300.2	TRIM8
MSTRG.291300.2	WBP1L
MSTRG.292039.1	SFRP5
MSTRG.292039.1	GOLGA7B
MSTRG.295704.3	NKX6-3
MSTRG.295737.2	GPAT4
MSTRG.295737.2	NKX6-3
MSTRG.295737.2	GINS4
MSTRG.295737.2	GOLGA7
MSTRG.297936.1	CFAP97
MSTRG.297936.1	SLC25A4
MSTRG.297936.2	SLC25A4
MSTRG.297936.2	CFAP97
MSTRG.299548.1	C28H10orf10
MSTRG.299548.1	TMEM72
MSTRG.299548.1	LOC102185631
MSTRG.299548.1	ZNF22
MSTRG.299886.3	LOC102172438
MSTRG.299886.3	ANTXRL
MSTRG.299886.3	LOC102176495
MSTRG.299891.1	LOC102172438
MSTRG.299891.1	LOC102176495
MSTRG.299891.1	ANTXRL
MSTRG.301068.3	ZNF503
MSTRG.301079.1	COMTD1
MSTRG.301079.1	ZNF503
MSTRG.301084.1	VDAC2
MSTRG.301084.1	COMTD1
MSTRG.301811.1	AIFM2
MSTRG.301811.1	PPA1
MSTRG.301811.1	SAR1A
MSTRG.301811.1	LOC102191766
MSTRG.301811.2	TYSND1
MSTRG.301811.2	SAR1A
MSTRG.301811.2	LOC102191766
MSTRG.301811.2	AIFM2
MSTRG.301811.2	PPA1
MSTRG.304948.3	NUP133
MSTRG.304948.3	TAF5L
MSTRG.304948.3	URB2
MSTRG.304948.3	ABCB10
MSTRG.308265.2	SNX19
MSTRG.308910.13	LOC108634204
MSTRG.308910.13	LOC102174470
MSTRG.308910.13	LOC102175469
MSTRG.308910.13	HRASLS5
MSTRG.309322.5	TIGD3
MSTRG.309322.5	DPF2
MSTRG.309322.5	SSSCA1
MSTRG.309322.5	SLC25A45
MSTRG.309322.5	KCNK7
MSTRG.309322.5	LTBP3
MSTRG.309322.5	CDC42EP2
MSTRG.309322.5	SCYL1
MSTRG.309322.5	EHBP1L1
MSTRG.309322.5	FAM89B
MSTRG.310149.1	CHKA
MSTRG.310149.1	NDUFS8
MSTRG.310149.1	TCIRG1
MSTRG.310149.1	KMT5B
MSTRG.310246.1	CPT1A
MSTRG.310246.1	IGHMBP2
MSTRG.310246.1	MRPL21
MSTRG.310247.4	CPT1A
MSTRG.310247.4	IGHMBP2
MSTRG.310247.4	LOC102188749
MSTRG.310247.4	LOC106503748
MSTRG.310526.3	OSBPL5
MSTRG.310526.3	LOC106503960
MSTRG.310526.3	CARS
MSTRG.310562.1	SLC22A18
MSTRG.310562.1	PHLDA2
MSTRG.310562.1	CDKN1C
MSTRG.310562.2	PHLDA2
MSTRG.310562.2	SLC22A18
MSTRG.310562.2	CDKN1C
MSTRG.310562.3	SLC22A18
MSTRG.310562.3	PHLDA2
MSTRG.310562.3	CDKN1C
MSTRG.310562.4	SLC22A18
MSTRG.310562.4	PHLDA2
MSTRG.310562.4	CDKN1C
MSTRG.315422.2	LOC102169948
MSTRG.315422.2	GK
MSTRG.315422.3	GK
MSTRG.315422.3	LOC102169948
MSTRG.316320.1	PRPS2
MSTRG.316320.1	TLR7
MSTRG.320228.1	LOC108634474
MSTRG.321923.2	RGAG1
MSTRG.321923.2	LOC102182866
MSTRG.321923.4	RGAG1
MSTRG.321923.4	LOC102182866
MSTRG.322418.6	BEX4
MSTRG.322418.6	TCEAL8
MSTRG.322418.6	TCEAL4
MSTRG.322418.6	TCEAL3
MSTRG.322418.6	TCEAL1
MSTRG.322418.6	BEX2
MSTRG.32359.2	CHRNA1
MSTRG.330214.27	LOC108635081
MSTRG.330214.27	LOC108635078
MSTRG.330214.27	LOC108635079
MSTRG.34402.5	WDR75
MSTRG.35271.2	NIPA1
MSTRG.35271.2	NIPA2
MSTRG.36869.3	ZMYM6
MSTRG.36869.3	LOC108635614
MSTRG.36869.3	TMEM35B
MSTRG.36869.3	SFPQ
MSTRG.36869.3	ZMYM1
MSTRG.37394.2	AKIRIN1
MSTRG.37394.2	NDUFS5
MSTRG.37396.2	AKIRIN1
MSTRG.38494.2	LRRC41
MSTRG.38494.2	LURAP1
MSTRG.38494.2	NSUN4
MSTRG.38494.2	TSPAN1
MSTRG.38494.2	POMGNT1
MSTRG.38494.2	RAD54L
MSTRG.38494.2	LOC102176290
MSTRG.38494.2	LOC102179062
MSTRG.40901.1	TM2D1
MSTRG.40939.1	LOC102188186
MSTRG.41361.4	LOC108635646
MSTRG.434.1	LOC102183637
MSTRG.434.1	MAP3K7CL
MSTRG.43873.34	LOC102185525
MSTRG.43986.1	LMO4
MSTRG.43986.3	LMO4
MSTRG.43986.6	LMO4
MSTRG.44926.3	F3
MSTRG.44934.3	F3
MSTRG.45498.9	LRRC39
MSTRG.45498.9	TRMT13
MSTRG.45498.9	RTCA
MSTRG.45498.9	SASS6
MSTRG.46481.1	AMPD2
MSTRG.46481.1	LOC100861222
MSTRG.46481.1	LOC102185621
MSTRG.46481.1	GNAT2
MSTRG.46481.1	GNAI3
MSTRG.46481.1	GPR61
MSTRG.46481.1	LOC102189813
MSTRG.46494.8	LOC100861222
MSTRG.46494.8	EPS8L3
MSTRG.46494.8	GSTM3
MSTRG.46611.4	CYM
MSTRG.46611.4	LAMTOR5
MSTRG.46611.4	KCNA10
MSTRG.47205.1	BCL2L15
MSTRG.47205.1	RSBN1
MSTRG.47205.1	DCLRE1B
MSTRG.47205.1	AP4B1
MSTRG.4807.1	CD47
MSTRG.48333.1	BOLA1
MSTRG.48333.1	MTMR11
MSTRG.48333.1	SV2A
MSTRG.48333.1	LOC102171944
MSTRG.48333.1	OTUD7B
MSTRG.48333.1	LOC108633254
MSTRG.48333.1	SF3B4
MSTRG.48333.1	LOC102172954
MSTRG.48333.1	LOC102171395
MSTRG.48333.1	LOC102180554
MSTRG.48333.1	LOC106501929
MSTRG.48333.1	LOC102172676
MSTRG.48333.1	LOC102171676
MSTRG.48333.1	LOC102173247
MSTRG.48333.1	LOC102172226
MSTRG.49841.1	LOC102183650
MSTRG.49841.1	LOC102182927
MSTRG.49841.1	LOC102182460
MSTRG.5119.12	LOC102173607
MSTRG.52666.1	LOC102170866
MSTRG.52666.1	LOC108635823
MSTRG.52666.1	LOC108635869
MSTRG.5421.1	TIGIT
MSTRG.54437.14	C4H7orf49
MSTRG.54437.14	STRA8
MSTRG.54437.14	WDR91
MSTRG.54751.22	LOC108635893
MSTRG.54751.25	LOC108635893
MSTRG.54796.1	KLF14
MSTRG.54969.1	ZC3HC1
MSTRG.54969.1	KLHDC10
MSTRG.61445.1	FGL2
MSTRG.63058.10	FERD3L
MSTRG.65116.21	PDK4
MSTRG.65116.22	PDK4
MSTRG.65116.26	PDK4
MSTRG.65116.30	PDK4
MSTRG.6741.1	LRRC58
MSTRG.67460.9	CCDC59
MSTRG.71097.6	YAF2
MSTRG.71097.6	ZCRB1
MSTRG.73717.1	ZBTB39
MSTRG.73717.1	SDR9C7
MSTRG.73717.1	TAC3
MSTRG.73717.1	GPR182
MSTRG.73723.2	LOC102183297
MSTRG.73723.2	LOC102183851
MSTRG.73723.2	SDR9C7
MSTRG.77168.2	FGFR1OP2
MSTRG.77168.2	ASUN
MSTRG.79170.1	OLR1
MSTRG.79170.1	LOC108636059
MSTRG.79170.1	LOC102184229
MSTRG.79170.1	LOC102172697
MSTRG.79170.1	TMEM52B
MSTRG.79170.1	GABARAPL1
MSTRG.79310.6	LOC108636060
MSTRG.79310.7	LOC108636060
MSTRG.79347.8	LOC102183943
MSTRG.8044.4	APOD
MSTRG.80722.1	BCL2L13
MSTRG.80722.1	BID
MSTRG.81216.1	RPS19BP1
MSTRG.81216.1	MGAT3
MSTRG.81216.1	MIEF1
MSTRG.81216.1	ATF4
MSTRG.81224.4	ATF4
MSTRG.81224.4	RPS19BP1
MSTRG.81224.4	MIEF1
MSTRG.81680.1	LOC102169002
MSTRG.81680.1	SMDT1
MSTRG.81680.1	FAM109B
MSTRG.81680.1	LOC102169285
MSTRG.81680.1	LOC102177333
MSTRG.81680.1	NAGA
MSTRG.81680.1	NDUFA6
MSTRG.81945.1	SAMM50
MSTRG.81945.1	PNPLA5
MSTRG.81945.1	SULT4A1
MSTRG.81946.1	SAMM50
MSTRG.81946.1	SULT4A1
MSTRG.81946.1	PNPLA5
MSTRG.81954.2	PNPLA5
MSTRG.81954.2	PNPLA3
MSTRG.82453.1	LOC108636122
MSTRG.8246.1	GP5
MSTRG.8246.3	GP5
MSTRG.87420.4	SLC34A2
MSTRG.88331.1	TLR10
MSTRG.88331.1	TLR6
MSTRG.88331.1	LOC108636266
MSTRG.88331.1	TLR1
MSTRG.88331.1	KLF3
MSTRG.88418.12	RFC1
MSTRG.88418.12	LIAS
MSTRG.88418.12	RPL9
MSTRG.88418.12	UGDH
MSTRG.88747.7	SHISA3
MSTRG.89429.1	CWH43
MSTRG.89429.1	DCUN1D4
MSTRG.8992.2	BCL6
MSTRG.9020.4	RTP2
MSTRG.9020.4	SST
MSTRG.9020.4	BCL6
MSTRG.91127.1	GC
MSTRG.94203.2	C6H4orf48
MSTRG.94203.2	NELFA
MSTRG.94203.2	LOC108636241
MSTRG.94203.2	NAT8L
MSTRG.96007.1	RIOK2
MSTRG.96007.2	RIOK2
MSTRG.96073.1	ERAP2
MSTRG.97766.7	ATP6AP1L
MSTRG.97766.7	RPS23
MSTRG.97921.1	ACOT12
MSTRG.97921.1	ZCCHC9
MSTRG.97922.3	ZCCHC9
MSTRG.98748.7	C1QTNF2
MSTRG.98748.7	SLU7
MSTRG.98748.7	PTTG1
MSTRG.98748.7	ZBED8
MSTRG.98749.1	SLU7
MSTRG.98749.1	PTTG1
MSTRG.98749.1	ZBED8
MSTRG.98843.13	UBLCP1
MSTRG.98843.13	IL12B
MSTRG.99955.1	LOC102174838
MSTRG.99955.1	CCDC69
MSTRG.99955.1	GM2A
