# Supplementary material for: Genome-Wide Identification and Characterization of Long Noncoding RNAs of Brown to White Adipose Tissue Transformation in Goats
Source: Cells. 2019 Aug 15;8(8):904. doi: 10.3390/cells8080904 (PMC6721666; doi:10.3390/cells8080904)
Supplement: Supplementary file 1 [file cells-08-00904-s001.zip › Table S5.xlsx]

## Sheet: cis
Functional enrichment analysis of cis-regulated target genes of lncRNAs
GO.ID	Term	Gene number	p-value	Gene_name
GO:0004930	G-protein coupled receptor activity	33	3.7e-26	PTGER2,GPR45,ADGRF3,PTAFR,LOC108633292,HCAR2,UTS2R,ZACN,PTGER4,CX3CR1,CELSR3,PTH1R,LOC102179993,XCR1,CXCR6,CCR9,LOC102190831,LOC102168685,ADRA2A,ZNF22,LOC102172438,LOC106503748,LOC102188749,TM2D1,AMIGO1,GPR182,ADRB2,P2RY13,GRXCR2,LOC102175526,LOC102175526,S1PR5,ADGRL1,
GO:0050911	detection of chemical stimulus involved …	4	2.8e-15	LOC102168685,ZNF22,LOC102175526,LOC102175526
GO:0004984	olfactory receptor activity	4	8.1e-12	LOC102168685,ZNF22,LOC102175526,LOC102175526
GO:0005739	mitochondrion	77	1.5e-11	LOC102178735,HSPA2,NDUFAF1,MXD1,HADHB,HADHA,CLIC4,LOC102169972,MRPS31,CRLS1,PRR5L,DGAT2,LOC102186611,SDHD,TIMM8B,DLAT,IDH1,SLC25A33,TCHP,LOC102172289,CMC2,MLYCD,TK2,LOC102175610,RAD51C,TMEM256,AGXT2,LOC106503362,IDH3A,CKB,APOPT1,CHCHD4,SOX4,RIPK1,PAM16,VASN,NDUFS5,ZSCAN21,MTG1,ECHS1,OAT,LOC102182376,SLC25A4,C28H10orf10,COMTD1,VDAC2,AIFM2,LOC102176290,NSUN4,ABCB10,LOC102175469,SLC25A45,NDUFS8,TCIR…
GO:0006355	regulation of transcription, DNA-templat...	60	1.1e-06	C10H14orf169,EAF1,CHP1,CEBPE,TGFBRAP1,FHL2,FOSL2,RUNX3,MED22,RPRD1B,ASCL3,ELK4,C17H12orf43,ZNF821,ZNF792,ZNF565,CCNT2,POLR2A,KAT7,HEXIM1,HEXIM2,FOXJ1,FOXD1,SUB1,WNT7A,SOX4,RIPK1,SFPQ,TFAP4,GLIS2,ZKSCAN2,ZNF3,ZSCAN21,LOC102184116,ADAM8,P3H1,LHPP,SFRP5,ANK1,ZNF22,TAF5L,KMT5B,CDKN1C,LOC102169948,TCEAL8,TCEAL1,LMO4,BCL6,TWISTNB,CCDC59,YAF2,ATF4,NELFA,ADRB2,ZNF414,KEAP1,ASF1B,NR4A3,BAG1,DNMT3L
GO:0004672	protein kinase activity	20	0.00016	SGK2,DSTYK,STRADB,POLR2I,MAP3K19,NMI,SBK2,TNK1,POLR2A,MAP3K14,PRKAA1,RIPK1,CDKN1A,SCYL1,PDK4,RIOK2,MATK,TYK2,PRKACA,TESK1
GO:0005102	receptor binding	35	0.0011	LOC102184912,LOC102182233,ARPP19,HACL1,SPG21,TGFBRAP1,IL18,IDH1,MLYCD,OSGIN1,INHBB,FIZ1,FGF11,TNFSF12,TNFSF13,MANF,UCN2,WNT7A,RIPK1,PAOX,ADRA2A,CDC42EP2,TIGIT,GNAI3,GNAT2,NUPL2,DNAH11,C1QTNF2,IL12B,IL17B,RACK1,ICAM3,TYK2,RLN3,DDO,
GO:0044391	ribosomal subunit	6	0.00278	RPL7A,MRPS31,NSUN4,LOC102183637,RPL9,RPS23
GO:0005622	intracellular	378	0.00342	LSS,MCM3AP,TDP1,PNMA1,ACOT6,LOC102184912,LOC102182233,C10H14orf169,LOC102178735,HSPA2,ZBTB25,SGPP1,LOC102177244,EAF1,ARPP19,HACL1,PIF1,NDUFAF1,LOC102182981,NUSAP1,CHP1,PSMB5,PSMB5,ACIN1,LOC108637086,CEBPE,SLC7A8,LOC108637091,SPG21,PDCL3,TGFBRAP1,C11H2orf49,FHL2,DPY30,SPAST,ATL2,MSH6,MXD1,FOSL2,HADHB,HADHA,CLIC4,RUNX3,AGPAT2,SURF6,MED22,RPL7A,LOC102169972,SPRY2,ALOX5AP,MEDAG,RFC3,MRPS31,RNASEH2B,P…
GO:0003735	structural constituent of ribosome	9	0.00353	LOC102177244,MRPS31,RPS19,RPL37,MRPL21,LOC102183637,RPL9,RPS23,LOC102182120,
GO:0004867	serine-type endopeptidase inhibitor acti...	6	0.00356	COL7A1,LOC102171142,LOC102172255,LOC102174613,SPINK9,SPINK4
GO:0022626	cytosolic ribosome	4	0.00475	RPL7A,APOD,RPL9,RPS23
GO:0044464	cell part	431	0.00634	LSS,MCM3AP,LOC102184151,TDP1,PNMA1,ACOT6,LOC102184912,LOC102182233,C10H14orf169,LOC102178735,HSPA2,ZBTB25,SGPP1,LOC102177244,EAF1,ARPP19,HACL1,PIF1,NDUFAF1,LOC102182981,NUSAP1,CHP1,PSMB5,PSMB5,CDH24,ACIN1,LOC108637086,CEBPE,SLC7A8,LOC108637091,SPG21,PTGER2,PDCL3,TGFBRAP1,C11H2orf49,FHL2,DPY30,SPAST,ATL2,MSH6,MXD1,FOSL2,ADGRF3,HADHB,HADHA,CLIC4,RUNX3,AGPAT2,SURF6,MED22,RPL7A,LOC102169972,SPRY2,ALO…
GO:0007186	G-protein coupled receptor signaling pat...	30	0.0077	PTGER2,CHST10,GPR45,ADGRF3,PTAFR,HCAR2,PIK3R5,UTS2R,ZACN,PTGER4,CX3CR1,CELSR3,PTH1R,LOC102179993,CCR9,LOC102190831,LOC102168685,CALY,ADRA2A,ZNF22,AMIGO1,GNAI3,GNAT2,TAC3,ADRB2,P2RY13,GRXCR2,LOC102175526,LOC102175526,ADGRL1
GO:0004950	chemokine receptor activity	5	0.0081	CX3CR1,LOC102179993,XCR1,CXCR6,CCR9,
GO:0044237	cellular metabolic process	267	0.0086	LSS,TDP1,LOC102184912,LOC102182233,C10H14orf169,ADAM20,ADAM21,ADAM21,HSPA2,AKAP5,SGPP1,LOC102177244,EAF1,ARPP19,HACL1,PIF1,NUSAP1,CHP1,PSMB5,PSMB5,ACIN1,CEBPE,CHST10,TGFBRAP1,FHL2,DPY30,ATL2,MSH6,GNLY,GFPT1,ASPRV1,FOSL2,HADHB,HADHA,RUNX3,AGPAT2,ABO,MED22,LOC102169972,SPRY2,ALOX5AP,RFC3,RNASEH2B,PRPF18,TRMT6,CRLS1,RPRD1B,TGM2,SRSF6,SGK2,TSPYL5,DGAT2,ASCL3,NRIP3,PSMA1,IL18,SDHD,DLAT,RBBP5,DSTYK,ELK…
GO:0005886	plasma membrane	89	0.012	LOC102184151,HSPA2,CHP1,CDH24,SLC7A8,PTGER2,ADGRF3,CLIC4,SPRY2,ATP7B,PTAFR,LRRN4,COPB1,LOC102178379,TNFRSF9,VAMP3,CD34,TCHP,CCDC62,SCN1B,HPN,RPS19,LOC102181422,LOC102174471,CA4,TMEM102,CHRNB1,GJD3,FMNL1,UTS2R,EXOC7,ZACN,GRB2,PTGER4,NKD2,CX3CR1,NIPA2,NIPA1,CELSR3,SLC26A6,PTH1R,LOC102179993,CCR9,RIPK1,NRN1,CD47,VASN,GJC3,TRIM4,LOC102168685,CALY,ADAM8,ADRA2A,ARL3,SFRP5,ZNF22,ZNF22,CDC42EP2,TCIRG1,SL…
GO:0006732	coenzyme metabolic process	13	0.0123	ACOT6,LOC102184912,LOC102182510,LOC102182233,LOC102181962,DGAT2,H6PD,MLYCD,LOC102172393,GPAT4,PDK4,LIAS,ACOT12,
GO:0005840	ribosome	14	0.01361	LOC102177244,RPL7A,MRPS31,RPS19,RPL37,MTG1,NSUN4,MRPL21,APOD,LOC102183637,RPL9,RPS23,MRPL54,LOC102182120
GO:0035383	thioester metabolic process	10	0.014	ACOT6,LOC102184912,LOC102182510,LOC102182233,LOC102181962,DGAT2,MLYCD,GPAT4,PDK4,ACOT12
GO:0006637	acyl-CoA metabolic process	10	0.014	ACOT6,LOC102184912,LOC102182510,LOC102182233,LOC102181962,DGAT2,MLYCD,GPAT4,PDK4,ACOT12
GO:0003824	catalytic activity	180	0.01561	LSS,TDP1,ACOT6,LOC102184912,LOC102182510,LOC102182233,LOC102181962,C10H14orf169,ADAM20,ADAM21,ADAM21,SGPP1,HACL1,PIF1,PSMB5,PSMB5,CHST10,SPAST,ATL2,MSH6,GFPT1,ASPRV1,HADHB,HADHA,AGPAT2,ABO,LOC102169972,LOC108637255,ALOX5AP,RFC3,LOC102182418,CRLS1,TGM2,SGK2,DGAT2,LOC102173866,LOC102186611,NRIP3,PSMA1,DLAT,RBBP5,DSTYK,IDH1,EXO1,H6PD,LOC102173489,CASP9,LOC102174414,LOC102176567,STRADB,SGO2,DDX51,LOC…
GO:0016746	transferase activity, transferring acyl ...	13	0.01652	HADHB,AGPAT2,TGM2,DGAT2,LOC102173866,DLAT,PIGW,KAT7,GPAT4,TAF5L,CPT1A,LOC102169948,NAT8L
GO:0046906	tetrapyrrole binding	6	0.01718	LOC102182418,SDHD,LOC102176567,LOC102182376,LOC102177333,LOC102169002
GO:0000786	nucleosome	11	0.01823	LOC102191766,LOC102173247,LOC102172954,LOC106501929,LOC102172676,LOC102172226,LOC108633254,LOC102180554,LOC102171395,LOC102171676,LOC102171944,
GO:1990104	DNA bending complex	11	0.01823	LOC102191766,LOC102173247,LOC102172954,LOC106501929,LOC102172676,LOC102172226,LOC108633254,LOC102180554,LOC102171395,LOC102171676,LOC102171944,
GO:0004518	nuclease activity	6	0.01902	EXO1,RAD51C,ISG20,DCLRE1B,TLR1,DBR1
GO:0020037	heme binding	6	0.0238	LOC102182418,SDHD,LOC102176567,LOC102182376,LOC102177333,LOC102169002
GO:0070001	aspartic-type peptidase activity	5	0.02444	ASPRV1,NRIP3,LOC102173489,PROK1,TLR1,
GO:0004190	aspartic-type endopeptidase activity	5	0.02828	ASPRV1,NRIP3,LOC102173489,PROK1,TLR1,
GO:0015934	large ribosomal subunit	4	0.02938	RPL7A,NSUN4,LOC102183637,RPL9
GO:0015630	microtubule cytoskeleton	25	0.02987	NUSAP1,CHP1,SPAST,CLIC4,SPRY2,TCHP,DYNLRB2,WDR62,TBCB,CDC6,EXOC7,TUBGCP2,ARL3,CDC42EP2,DPF2,SCYL1,SASS6,GNAI3,DCLRE1B,OTUD7B,GABARAPL1,ATF4,KEAP1,PRKACA,MARCKS,
GO:0016407	acetyltransferase activity	4	0.03057	DLAT,TAF5L,LOC102169948,NAT8L
GO:0045453	bone resorption	6	0.0345	C17H12orf43,PTH1R,ADAM8,LTBP3,PDK4,ADRB2
GO:0044249	cellular biosynthetic process	130	0.0382	C10H14orf169,AKAP5,LOC102177244,EAF1,ARPP19,PIF1,CHP1,CEBPE,TGFBRAP1,FHL2,FOSL2,RUNX3,AGPAT2,MED22,LOC102169972,ALOX5AP,RFC3,TRMT6,CRLS1,RPRD1B,DGAT2,ASCL3,ELK4,CD34,C17H12orf43,DENR,MLYCD,INHBB,TK2,ZNF821,ZNF792,HPN,POLR2I,ZNF565,CCNT2,RPS19,RPS19,PIGW,POLR2A,EIF4A1,KAT7,HEXIM1,HEXIM2,FOXJ1,ZACN,FOXD1,RPL37,AGXT2,SUB1,TERT,LOC102172393,CKB,UCN2,WNT7A,SOX4,RIPK1,CDKN1A,GALNT1,SFPQ,TFAP4,GLIS2,ZKS…
GO:0071944	cell periphery	89	0.04761	LOC102184151,HSPA2,CHP1,CDH24,SLC7A8,PTGER2,ADGRF3,CLIC4,SPRY2,ATP7B,PTAFR,LRRN4,COPB1,LOC102178379,TNFRSF9,VAMP3,CD34,TCHP,CCDC62,SCN1B,HPN,RPS19,LOC102181422,LOC102174471,CA4,TMEM102,CHRNB1,GJD3,FMNL1,UTS2R,EXOC7,ZACN,GRB2,PTGER4,NKD2,CX3CR1,NIPA2,NIPA1,CELSR3,SLC26A6,PTH1R,LOC102179993,CCR9,RIPK1,NRN1,CD47,VASN,GJC3,TRIM4,LOC102168685,CALY,ADAM8,ADRA2A,ARL3,SFRP5,ZNF22,ZNF22,CDC42EP2,TCIRG1,SL…

## Sheet: trans
Functional enrichment analysis of trans-regulated target genes of lncRNAs
GO.ID	Term	Gene number	p-value	Gene_name
GO:0016525	negative regulation of angiogenesis	6	1.1e-19	STAT4,STAT1,PML,CX3CR1,HOXA5,CRHR2,
GO:0004930	G-protein coupled receptor activity	57	4.4e-16	LOC102185922,OXGR1,MLNR,GPR20,LOC102187613,LOC102176149,LOC102175320,LOC102175048,LOC102183891,LOC102191721,LOC102190339,LOC102189501,LOC102189227,LOC102174408,LOC102174136,GPR153,ADGRG5,LOC102188703,LOC102183723,LOC102185949,GLP2R,UTS2R,CALCRL,GPR132,CCR4,CX3CR1,CCR8,CCR5,LOC102178953,CCR9,HRH1,LOC102179432,LOC102174177,LOC102173348,LOC102176653,ADGRF5,GLP1R,LOC102175643,ADRA2A,LOC102169262,GPR8…
GO:0022900	electron transport chain	55	1.5e-15	SOD2,SDHB,NDUFA8,LOC102183616,NDUFB9,LOC102169976,NDUFS3,SDHD,NDUFS1,LOC102187154,ETFDH,LOC102172289,NDUFA3,NDUFS4,SDHA,ETFA,NDUFB1,LOC102188264,NDUFA10,NDUFV2,NDUFB10,NDUFS5,LOC100861263,NDUFAB1,NDUFB8,LOC102176290,NDUFC2,NDUFV1,NDUFS8,NDUFB11,NDUFA1,LOC108635646,ND3,NDUFB4,NDUFS2,SDHC,NDUFA5,LOC102173997,NDUFA4,SLC25A13,NDUFA12,TXN2,NDUFB5,NDUFA9,NDUFA6,LOC102189751,LOC102171149,LOC102168533,ND…
GO:0070469	respiratory chain	60	4.2e-14	SDHB,LOC102179291,LOC102187496,NDUFA8,LOC102183616,LOC108637473,NDUFB9,LOC102169976,NDUFS3,SDHD,NDUFS1,LOC102187154,LOC102172376,LOC102172289,LOC102179036,LOC102175610,NDUFA3,NDUFS4,SDHA,LOC102191741,NDUFB1,LOC102188264,NDUFA10,NDUFV2,NDUFB10,NDUFS5,LOC100861263,NDUFAB1,NDUFB8,LOC102176290,NDUFC2,NDUFV1,NDUFS8,NDUFB11,NDUFA1,LOC108635646,LOC102186286,LOC108635087,ND3,NDUFB4,NDUFS2,SDHC,NDUFA5,LOC…
GO:0006099	tricarboxylic acid cycle	20	2.8e-11	DLST,SDHB,SUCLG1,MDH1,IDH3B,SDHD,DLAT,FH,SDHA,IDH2,IDH3A,SUCLG2,PDHB,MDH2,PDHA1,IDH3G,SDHC,OGDH,CS,ACO2,
GO:0005747	mitochondrial respiratory chain complex ...	18	9.6e-11	NDUFS3,NDUFS1,NDUFA3,NDUFS4,NDUFV2,NDUFAB1,NDUFB8,NDUFV1,NDUFS8,NDUFB11,NDUFS2,NDUFA12,NDUFA6,NDUFS7,NDUFB7,NDUFA13,NDUFB6,NDUFV3,
GO:0005759	mitochondrial matrix	77	2.1e-10	SOD2,ALDH4A1,CLPX,LRPPRC,HADHB,HADHA,PMPCA,MRPL41,MRPS31,FABP3,MRPS26,MRPL13,MRPS28,DLAT,TFB2M,DARS2,ACADS,GOT2,TEFM,ERAL1,C1QBP,ACADVL,LRRC59,PDK1,MRPL12,MRPS36,MRPS11,ETFA,TRMT10C,PDHB,ALAS1,NDUFA10,HSD17B8,HAGH,TRAP1,DNAJA3,ACSM3,NDUFAB1,TUFM,MDH2,ECHS1,C26H10orf2,TFAM,GLUD1,PPIF,VDAC2,SUPV3L1,LOC108633249,NSUN4,MRPL49,AK4,PDHA1,LOC102178813,SLC25A5,LOC102179380,MRPS21,BDH1,OGDH,PMPCB,ATP5B,CS…
GO:0004129	cytochrome-c oxidase activity	16	3.1e-10	LOC102179291,LOC102187496,LOC102169972,LOC108637473,LOC102172376,LOC102179036,LOC102175610,LOC102176914,LOC102191741,LOC102168327,LOC102188021,LOC102186286,LOC108635087,NDUFA4,LOC102173562,LOC102188675,
GO:0008137	NADH dehydrogenase (ubiquinone) activity	18	1.2e-09	NDUFS3,NDUFS1,NDUFAF2,NDUFS4,NDUFV2,NDUFAB1,NDUFB8,NDUFC2,NDUFV1,NDUFS8,ND3,NDUFB4,NDUFS2,NDUFA12,NDUFS7,NDUFA7,NDUFB7,NDUFA13,
GO:0015986	ATP synthesis coupled proton transport	15	1.6e-09	ATP5O,ATP5C1,ATP5E,ATP5L,LOC108638252,ATP5G1,ATP5H,ATP5G3,ATP5A1,ATP5F1,ATP5G2,ATP5B,ATP5I,ATP5J,STOML2
GO:0050911	detection of chemical stimulus involved ...	10	1.7e-09	LOC102187613,LOC102175320,LOC102175048,LOC102183891,LOC102190339,LOC102189501,LOC102189227,LOC102183723,LOC102175643,LOC102168828,
GO:0005746	mitochondrial respiratory chain	32	1.9e-09	SDHB,LOC102187496,LOC102183616,NDUFS3,SDHD,NDUFS1,LOC102187154,LOC102172376,LOC102175610,NDUFA3,NDUFS4,SDHA,NDUFV2,NDUFAB1,NDUFB8,NDUFV1,NDUFS8,NDUFB11,LOC108635646,LOC102186286,LOC108635087,NDUFS2,SDHC,NDUFA4,NDUFA12,NDUFA6,NDUFS7,NDUFB7,NDUFA13,NDUFB6,NDUFV3,LOC102188675,
GO:0005840	ribosome	57	4.8e-09	RPS27L,METTL17,MRPS5,MRPL30,MRPS9,MRPL19,MRPL35,MRPL41,MRPS31,MRPS26,MRPL13,MRPS28,MRPL15,MRPL16,MRPL44,MRPS14,MRPS12,MRPS23,MRPL12,MRPL38,MRPS7,MRPS27,MRPS36,MRPS30,MRPL36,MRPL46,MRPS11,RPL24,MRPS25,MRPS18B,MRPL14,MRPL2,MRPS15,MRPS34,MRPL43,LOC108633249,NSUN4,MRPL49,MRPL21,MRPL37,MRPS21,MRPS33,MRPL32,MRPL42,MRPL47,MRPS35,MRPL51,LOC108636207,MRPL1,MRPL22,MRPL39,MRPL54,MRPL4,MRPS22,MRPL34,MRPL55,M…
GO:0005044	scavenger receptor activity	7	1.6e-08	LOC102173901,LOC106503889,CD6,CD5,LOC102186669,CFI,TMPRSS2
GO:0042645	mitochondrial nucleoid	20	1.1e-07	CLPX,LRPPRC,HADHB,HADHA,TFB2M,TEFM,ACADVL,LRRC59,TRMT10C,DNAJA3,TUFM,C26H10orf2,TFAM,VDAC2,SUPV3L1,LOC102178813,SLC25A5,ATP5B,HSPA9,VDAC1,
GO:0004984	olfactory receptor activity	27	2.4e-07	LOC102185922,LOC102187613,LOC102176149,LOC102175320,LOC102175048,LOC102183891,LOC102191721,LOC102190339,LOC102189501,LOC102189227,LOC102174408,LOC102174136,LOC102188703,LOC102183723,LOC102185949,LOC102179432,LOC102174177,LOC102173348,LOC102176653,LOC102175643,LOC102169262,LOC102186371,LOC102186833,GPR150,LOC102179376,LOC102183418,LOC102168828
GO:0005753	mitochondrial proton-transporting ATP sy...	17	3.7e-07	ATP5O,ATPIF1,ATP5C1,ATP5E,ATP5L,LOC108638252,ATP5G1,ATP5H,ATP5A1,ATP5J2,USMG5,PPIF,ATP5F1,ATP5B,ATP5I,LOC102181948,ATP5J
GO:0006595	polyamine metabolic process	4	6.7e-07	ODC1,LOC108637396,LOC102173140,AMD1,
GO:0003735	structural constituent of ribosome	37	1e-06	RPS27L,MRPS5,MRPS9,MRPL19,MRPL35,MRPL41,MRPS31,MRPL13,MRPL15,MRPL16,MRPS14,MRPS12,MRPS23,MRPL12,MRPS7,MRPS30,MRPL36,MRPS11,MRPS25,MRPS18B,MRPL14,MRPL2,MRPS15,MRPL49,MRPL21,MRPL37,MRPS21,MRPL32,MRPL47,MRPL51,LOC108636207,MRPL1,MRPL22,MRPL4,MRPS22,MRPL34,MRPL55
GO:0045277	respiratory chain complex IV	9	2.8e-06	LOC102179291,LOC108637473,LOC102172376,LOC102179036,LOC102175610,LOC102191741,LOC102186286,NDUFA4,LOC102173562
GO:0005758	mitochondrial intermembrane space	15	3.4e-06	NDUFA8,AK2,TIMM10,NDUFS1,LOC102179036,CHCHD4,LOC102184483,NDUFS5,TIMM8A,AIFM1,LOC102170266,THEM4,LOC102173997,NDUFB7,STOML2
GO:0005763	mitochondrial small ribosomal subunit	9	2e-05	MRPS31,MRPS26,MRPS28,MRPS36,MRPS11,LOC108633249,MRPS21,MRPS35,MRPS22
GO:0006839	mitochondrial transport	26	3.8e-05	ATP5O,SLC25A30,TIMM10,UCP3,LOC108637636,UCP1,TOMM40,SLC25A11,MRPL12,MTX2,LOC108633367,CHCHD4,MCUR1,BAK1,PAM16,PPIF,MCU,TOMM20,LOC102178813,SLC25A5,THEM4,MTX1,MPC2,SLC25A13,SAMM50,STOML2,
GO:0016491	oxidoreductase activity	151	5.1e-05	SOD2,DIO2,COQ6,RDH12,SORD,DUOX2,DUOX1,OXNAD1,L2HGDH,SDHB,ALDH4A1,LOC102179291,LOC102187496,HAAO,MDH1,HADHB,HADHA,PTGES2,LOC102169972,ALOX5AP,LOC102188841,LOC102189495,LOC102187504,LOC102188684,IDH3B,SRXN1,LOC108637473,LOC102191152,LOC102188517,LOC102188238,NDUFS3,TPH1,BCO2,PLOD1,NDUFS1,LOC102171556,ACADS,LOC102172376,ETFDH,MGST2,LOC102172289,LOC102179036,LOC102175610,LOC102190811,RDH13,LPO,NOS2,A…
GO:1990204	oxidoreductase complex	32	8.4e-05	DLST,SDHB,LOC102183616,NDUFS3,SDHD,DLAT,NDUFS1,LOC102187154,NDUFA3,PDK1,NDUFS4,SDHA,PDHB,NDUFV2,NDUFAB1,NDUFB8,LOC108634030,NDUFV1,NDUFS8,NDUFB11,LOC108635646,PDHA1,NDUFS2,SDHC,NDUFA12,NDUFA6,NDUFS7,NDUFB7,NDUFA13,NDUFB6,NDUFV3,BCKDHB,
GO:0046912	transferase activity, transferring acyl ...	5	0.00016	SUCLG1,ACLY,HMGCS1,HMGCS2,CS
GO:0042613	MHC class II protein complex	7	0.00018	LOC102189356,LOC102179937,LOC102180664,LOC102188986,LOC102187998,LOC102187356,CD74
GO:0000276	mitochondrial proton-transporting ATP sy...	6	0.0002	ATP5L,LOC108638252,ATP5H,ATP5F1,ATP5I,ATP5J,
GO:0032787	monocarboxylic acid metabolic process	64	0.00021	LOC102184912,LOC102182233,SLC27A2,PKM,HAAO,HADHB,HADHA,PTGES2,CRAT,ALOX5AP,LOC102187504,PEX2,LOC102176061,LIPT2,UCP3,LOC102176710,LOC108637636,DLAT,ENO1,MIF,ACADS,ETFDH,MGST2,MLYCD,ACADVL,LOC102169702,ACSF2,PDK1,AGXT2,IDH2,LOC102170554,ACOX2,PDHB,ECI2,ACSM3,NDUFAB1,ALDOA,ECHS1,ACSL5,ELOVL3,PGAM1,GPAT4,IDO1,ALOX5,EGLN1,CPT1A,CPT2,PGK1,PDHA1,LOC102178266,LOC102179380,LOC102187810,THEM4,CRABP2,MPC2,…
GO:0008535	respiratory chain complex IV assembly	7	0.00036	LOC102169634,LOC102174428,LOC102176914,LOC102190454,LOC102179346,LOC102187025,LOC102189751
GO:0005102	receptor binding	91	0.00036	PGF,LOC102184912,LOC102182233,GPHB5,BMP4,SLC27A2,IL37,IL1RN,APOB,CRAT,FGF9,LCK,SRC,ACOT8,IL7,WNT11,WNT6,CRTAM,REN,IL10,TGFB2,MIF,STAT4,MLYCD,CCL22,AGRP,GMFG,TIMM50,TGFB1,IL11,LOC102179590,LOC102170772,CCL5,LOC102175436,NOS2,C1QBP,ITGB3,SLC9A3R1,SLIT3,DOCK2,ZNF366,GDNF,TGFBR2,ACOX2,WNT5A,LOC102178953,ECI2,LAMA3,LOC102174891,ATP5A1,DNAJA3,PRKCB,LOC102169932,CCL24,ADRA2A,IDE,PTCH2,NRG3,LOC108634739,…
GO:0003746	translation elongation factor activity	4	0.00063	EEF1E1,TUFM,TSFM,GFM1,
GO:0006355	regulation of transcription, DNA-templat...	132	0.00069	SOD2,SLIRP,BMP4,SIX3,DDX1,RUNX3,PBX3,PTGES2,PRRX2,NACC2,SOX1,CAMK1D,BHLHE23,LOC102177994,TP53INP1,PEX2,COPS5,BHLHE22,SCX,WNT11,RHOG,WNT6,USP2,RAB7B,IL10,TFB2M,ENO1,HES5,TESC,UCP1,STAT4,STAT1,MAF,NOD2,TFCP2L1,HKR1,SIRT2,MED29,TGFB1,LOC102191511,IL11,ZIM2,LOC102179590,TEFM,C1QBP,AURKB,PHB,TBX21,IKZF3,DLX2,FOXI1,NKX2-5,ZNF366,TAF9,CDK7,GDNF,PML,TP53BP1,EOMES,WNT5A,GCM2,ZSCAN23,GLO1,ZNF24,LOC10217489…
GO:0006122	mitochondrial electron transport, ubiqui...	5	0.00071	LOC102183616,LOC102187154,LOC102188264,LOC102176290,LOC108635646
GO:0043649	dicarboxylic acid catabolic process	7	0.00081	LOC102184912,LOC102182233,ACOT8,GOT2,GOT1,GLUD1,ALDH1L2
GO:0016702	oxidoreductase activity, acting on singl...	8	0.00102	HAAO,BCO2,PLOD1,LOC102169702,IDO1,ALOX5,HPDL,ALKBH7,
GO:0006412	translation	72	0.00107	RPS27L,METTL17,MTFMT,MRPS5,MRPS9,LRPPRC,MRPL19,MRPL35,PTCD3,MRPL41,MTIF3,EIF4E2,MRPL13,MRPL15,MRPL16,FARSB,RGS2,IARS2,DARS2,MRPS14,EIF3K,MRPS12,PPP1R15A,MRPS23,C1QBP,LOC102190454,MRPL12,MIF4GD,MRPS7,GFM2,MRPS30,MRPL36,MRPS11,CPEB1,PML,EEF1E1,MRPS18B,MRPL14,MRPL2,MRPS15,TUFM,AIMP2,MRPL49,MRPL21,MRPL37,LOC102173607,LOC108635624,MRPS21,TARS2,MRPL32,MALSU1,TSFM,MRPL47,GAPDH,MRPL51,LOC108636207,GUF1,N…
GO:0007005	mitochondrion organization	57	0.00128	SOD2,LRPPRC,PTCD3,TIMM10,LOC102169634,TFB2M,NDUFS1,MTFP1,SPG7,TIMM50,TOMM40,OPA3,TEFM,POLDIP2,C1QBP,LOC102176914,TTC19,LOC102190454,GFM2,MTX2,NDUFS4,LOC108633367,CHCHD4,LOC102184483,BAK1,AFG3L2,PAM16,DNAJA3,NDUFS5,C26H10orf2,SLC25A4,TFAM,PPIF,SUPV3L1,TOMM20,NDUFS8,LOC102178813,SLC25A5,AIFM1,THEM4,FAM162A,MTX1,MSTO1,NOS3,CHCHD3,LOC102187025,MALSU1,SAMM50,NOA1,GFM1,PPARGC1B,NDUFS7,HIGD2A,RAB3A,STOM…
GO:0048038	quinone binding	6	0.00169	SDHB,SDHD,ETFDH,NDUFS2,AOC1,NDUFS7,
GO:0046933	proton-transporting ATP synthase activit...	6	0.00187	ATP5O,ATP5C1,ATP5E,ATP5A1,ATP5F1,ATP5B,
GO:0019882	antigen processing and presentation	14	0.00188	LOC108636742,B2M,LOC102168547,AP3B1,LOC102189356,LOC102179937,LOC102180664,LOC102188986,LOC102187998,LOC102187356,LOC102179999,LOC102168221,LOC102175634,CD74,
GO:0006414	translational elongation	5	0.00198	IARS2,EEF1E1,TUFM,TSFM,GFM1
GO:0032981	mitochondrial respiratory chain complex ...	8	0.00223	LOC102169634,NDUFS4,NDUFS5,NDUFS8,AIFM1,LOC102187025,NDUFS7,NDUFAF4,
GO:0044391	ribosomal subunit	21	0.00243	MRPL41,MRPS31,MRPS26,MRPS28,MRPL15,MRPS12,MRPL12,MRPS7,MRPS36,MRPS11,RPL24,LOC108633249,NSUN4,MRPS21,MRPL32,MRPS35,MRPL51,MRPL1,MRPL22,MRPS22,MRPL55
GO:0050662	coenzyme binding	40	0.00265	COQ6,SORD,DUOX1,GALE,HADHA,ACBD5,IDH3B,LOC102171556,ACADS,SIRT2,NOS2,ACADVL,PNPO,ACBD4,NNT,SDHA,IDH2,IDH3A,ETFA,ACOX2,CHDH,ACAD9,ECI2,LOC102184018,GSR,NDUFV1,IDH3G,CRYZ,LOC102179380,AIFM1,NDUFS2,LOC102174448,NOS3,OGDH,GAPDH,NDUFA9,LOC102173738,GCDH,GRHPR,MICAL1,
GO:0016289	CoA hydrolase activity	6	0.00294	LOC102184912,LOC102182233,ACOT8,HIBCH,THEM4,ACOT12,
GO:0006120	mitochondrial electron transport, NADH t...	5	0.00325	NDUFV2,NDUFAB1,NDUFB8,NDUFC2,NDUFA7
GO:0033077	T cell differentiation in thymus	10	0.00377	B2M,LOC102168547,BMP4,CD3E,PTPRC,DOCK2,DNAJA3,ADAM8,TESPA1,CD74,
GO:0004448	isocitrate dehydrogenase activity	4	0.00383	IDH3B,IDH2,IDH3A,IDH3G,
GO:0051537	2 iron, 2 sulfur cluster binding	9	0.00407	SDHB,NDUFS1,LOC102171556,LOC102172289,CISD3,LOC102189920,NDUFV2,CISD1,LOC108635102
GO:0070129	regulation of mitochondrial translation	4	0.00452	LRPPRC,C1QBP,LOC102190454,MALSU1,
GO:0001912	positive regulation of leukocyte mediate...	5	0.00471	B2M,LOC102168547,CRTAM,PTPRC,LOC102183941
GO:0016406	carnitine O-acyltransferase activity	4	0.00475	CRAT,CPT1A,CPT2,CPT1B,
GO:0070069	cytochrome complex	12	0.00477	LOC102179291,LOC102183616,LOC108637473,LOC102187154,LOC102172376,LOC102179036,LOC102175610,LOC102191741,LOC108635646,LOC102186286,NDUFA4,LOC102173562,
GO:0031966	mitochondrial membrane	189	0.00527	ATP5O,SOD2,LOC102178735,SORD,SDHB,OXA1L,CLPX,LOC102179291,LOC102187496,IMMT,SUCLG1,HADHB,HADHA,NDUFA8,SLC25A15,SLC25A30,ATPIF1,ATP5C1,ATP5E,ROMO1,SRC,AK2,LOC102183616,LOC108637473,NDUFB9,LOC102188517,LOC102188238,LOC102169976,TIMM10,MTCH2,NDUFS3,UCP3,ABCB6,LOC102169634,LOC108637636,ATP5L,SDHD,DNAJC11,NDUFS1,MTFP1,LOC102187154,LOC102172376,ETFDH,UCP1,LOC102172289,GOT2,LOC102179036,LOC102175610,TIM…
GO:0048245	eosinophil chemotaxis	5	0.00529	LOC102179590,CCL5,LOC102175436,HRH1,CCL24
GO:0045261	proton-transporting ATP synthase complex...	4	0.00534	ATP5C1,ATP5E,ATP5A1,ATP5B,
GO:0002070	epithelial cell maturation	4	0.00546	TFCP2L1,GPAT4,HOXA5,GJA1,
GO:0006637	acyl-CoA metabolic process	13	0.00567	DLST,ACOT6,LOC102184912,LOC102182233,LOC102181962,ACOT8,MLYCD,PDK1,PDHB,GPAT4,PDHA1,ACOT12,AADAT
GO:0045263	proton-transporting ATP synthase complex...	10	0.0062	ATP5L,LOC108638252,ATP5G1,ATP5H,ATP5G3,ATP5J2,ATP5F1,ATP5G2,ATP5I,ATP5J,
GO:0090002	establishment of protein localization to...	5	0.00644	ACSL3,RHOG,TESC,LOC102174891,PDZK1
GO:0016746	transferase activity, transferring acyl ...	29	0.00649	DLST,EPB42,LIPT1,SUCLG1,HADHB,CRAT,NAA20,TGM2,LOC102176061,LOC102175500,LIPT2,DLAT,ACLY,TAF9,HMGCS1,ALAS1,F13A1,LOC102174081,ZDHHC4,GPAT4,CPT1A,CPT2,HMGCS2,CERS2,CS,LPCAT3,GCAT,MCAT,CPT1B
GO:0004867	serine-type endopeptidase inhibitor acti...	6	0.007	SERPINA12,LOC102174605,LOC102181826,AGT,SPINK4,AMBP,
GO:1901606	alpha-amino acid catabolic process	17	0.00715	DLST,HDC,ALDH4A1,HAAO,GPT,GOT2,NOS2,AGXT2,HIBCH,GOT1,LOC108634030,IDO1,GLUD1,NOS3,ALDH1L2,GCAT,AADAT
GO:0006778	porphyrin-containing compound metabolic ...	11	0.00747	ATPIF1,ABCB6,LOC102176914,LOC102170554,ALAS1,LOC102178029,HMOX2,LOC102179346,UROD,BLVRA,ALAD
GO:0070228	regulation of lymphocyte apoptotic proce...	11	0.00766	BMP4,LYN,CD3G,IL10,MIF,CCL5,AURKB,WNT5A,ADAM8,IDO1,CD74
GO:0015078	hydrogen ion transmembrane transporter a...	37	0.00774	ATP5O,LOC102179291,SLC9A4,LOC102187496,LOC102169972,ATP5C1,ATP5E,LOC108637473,ATP5L,LOC102172376,LOC102172289,LOC102179036,LOC102175610,LOC108638252,LOC102176914,ATP5G1,ATP5H,ATP5G3,LOC102191741,ATP5A1,LOC102176290,LOC102168327,LOC102188021,SLC9A7,LOC102186286,LOC108635087,ATP5F1,ATP6V0A4,NDUFA4,ATP5G2,ATP5B,ATP5I,LOC102171149,LOC102168533,ATP5J,LOC102173562,LOC102188675
GO:0002507	tolerance induction	6	0.00778	LYN,CD3E,TGFB1,TGFBR2,CCR4,IDO1,
GO:0006390	transcription from mitochondrial promote...	5	0.00787	TFB2M,TEFM,C26H10orf2,TFAM,PPARGC1B
GO:0035989	tendon development	4	0.00872	BMP4,SCX,LOC102187872,LOC108635555,
GO:0009108	coenzyme biosynthetic process	13	0.009	COQ6,HAAO,LIPT2,COQ5,COQ9,PNPO,PDK1,PDHB,PANK1,PCBD1,PDHA1,FLAD1,PDXK
GO:0051287	NAD binding	13	0.00903	SORD,IDH3B,LOC102171556,SIRT2,IDH2,IDH3A,LOC102184018,NDUFV1,IDH3G,NDUFS2,GAPDH,LOC102173738,GRHPR
GO:0045254	pyruvate dehydrogenase complex	4	0.01151	DLAT,PDK1,PDHB,PDHA1,
GO:0042168	heme metabolic process	9	0.01194	ATPIF1,LOC102176914,ALAS1,LOC102178029,HMOX2,LOC102179346,UROD,BLVRA,ALAD
GO:0046906	tetrapyrrole binding	25	0.01232	DUOX2,DUOX1,LOC102182418,SRC,LOC102191152,LOC102188517,LOC102188238,LOC102169976,ABCB6,LOC102176710,HBBC,SDHD,LOC102190811,LPO,NOS2,LOC102170554,LOC102181382,IDO1,MMACHC,LOC102178266,SDHC,NOS3,LOC102173997,LOC102187311,AMBP
GO:0031305	integral component of mitochondrial inne...	4	0.01294	ETFDH,LOC102190454,MCUR1,LOC102187025,
GO:0055114	oxidation-reduction process	149	0.01304	SOD2,DIO2,DLST,COQ6,RDH12,SORD,DUOX2,DUOX1,SLC27A2,OXNAD1,L2HGDH,SDHB,ALDH4A1,SUCLG1,MDH1,HADHB,HADHA,NDUFA8,IDH3B,SRXN1,LOC102183616,PEX2,NDUFB9,LOC102188517,LOC102188238,LOC102169976,NDUFS3,TPH1,SDHD,DLAT,FH,PLOD1,NDUFS1,LOC102187154,LOC102171556,ACADS,ETFDH,LOC102172289,MLYCD,LOC102190811,RDH13,NDUFA3,LPO,ACADVL,LOC102176914,PNPO,OGFOD3,LOC102190167,NDUFS4,NNT,FASTKD3,SDHA,IDH2,IDH3A,ETFA,LOC1…
GO:0047617	acyl-CoA hydrolase activity	4	0.01311	LOC102184912,LOC102182233,ACOT8,THEM4,
GO:0031227	intrinsic component of endoplasmic retic...	6	0.01312	SLC27A2,RRBP1,EMC2,EMC3,SPCS1,MMGT1,
GO:0070231	T cell apoptotic process	8	0.01324	BMP4,IL2RA,TGFB2,CCL5,WNT5A,DNAJA3,ADAM8,IDO1,
GO:0043021	ribonucleoprotein complex binding	11	0.01329	OXA1L,PTCD3,MTIF3,EIF3K,TIMM50,ERAL1,C1QBP,IFIH1,SPCS1,PPIH,GUF1
GO:0006631	fatty acid metabolic process	38	0.01341	LOC102184912,LOC102182233,SLC27A2,HADHB,HADHA,PTGES2,ALOX5AP,LOC102187504,PEX2,LIPT2,UCP3,MIF,ACADS,ETFDH,MGST2,MLYCD,ACADVL,LOC102169702,ACSF2,PDK1,ACOX2,ECI2,ACSM3,NDUFAB1,ECHS1,ACSL5,ELOVL3,GPAT4,ALOX5,CPT2,LOC102178266,LOC102179380,THEM4,CPT1B,CD74,ALKBH7,C3,LTC4S,
GO:0016651	oxidoreductase activity, acting on NAD(P...	31	0.01344	DUOX2,DUOX1,NDUFS3,NDUFS1,NOS2,LOC102190167,NDUFAF2,NDUFS4,NNT,NDUFB1,GMPR,NDUFV2,NDUFAB1,NDUFB8,GSR,NDUFC2,NDUFV1,NDUFS8,CRYZ,ND3,NDUFB4,NDUFS2,NOS3,NDUFA5,NDUFA12,LOC102173738,NDUFS7,NDUFA7,ECSIT,NDUFB7,NDUFA13
GO:0016493	C-C chemokine receptor activity	5	0.01389	CCR4,CCR8,CCR5,LOC102178953,CCR9
GO:0043168	anion binding	264	0.01434	TCP1,RPS6KA2,ADCK1,LTBP2,COQ6,PLEKHD1,RAB15,BMP4,HDC,REM2,LOC106502520,CPNE6,PKM,CLPX,CCT7,SUCLG1,APOB,DDX1,RUNX3,DNM1,TUBB4B,PCCA,RAP2A,LOC102185549,LOC102181111,LOC108637248,ATP12A,FGF9,ATP8A2,ALOX5AP,DCLK1,ATP7B,CAMK1D,ACBD5,STK35,LCK,SNTA1,MAP1LC3A,GSS,SRC,AK2,LYN,OPLAH,GPT,FARSB,LOC102177846,STK16,RHOG,ABCB6,LOC102169634,VIL1,TPH1,RAB7B,MAPKAPK2,IARS2,CDC42BPA,KIF26B,ADSS,SLC19A2,PLOD1,PIK3C…
GO:0001865	NK T cell differentiation	4	0.01437	AP3B1,TGFBR2,IKZF1,TXK,
GO:0015934	large ribosomal subunit	10	0.01453	MRPL41,MRPL15,MRPL12,RPL24,NSUN4,MRPL32,MRPL51,MRPL1,MRPL22,MRPL55,
GO:0032543	mitochondrial translation	9	0.01454	LRPPRC,PTCD3,C1QBP,LOC102190454,GFM2,MALSU1,NOA1,GFM1,QRSL1
GO:0009068	aspartate family amino acid catabolic pr...	5	0.01519	DLST,GOT2,GOT1,GCAT,AADAT
GO:0044798	nuclear transcription factor complex	4	0.01544	TAF9,CDK7,TAF7L,EDF1,
GO:0033014	tetrapyrrole biosynthetic process	9	0.0158	ATPIF1,ABCB6,LOC102176914,ALAS1,LOC102178029,LOC102179346,UROD,MMACHC,ALAD
GO:0030801	positive regulation of cyclic nucleotide...	7	0.01599	ADCY7,CALCRL,WNT5A,GNAL,GHRHR,CALCR,ACR
GO:0016846	carbon-sulfur lyase activity	5	0.01614	ALOX5AP,MGST2,GLO1,LOC102172983,LTC4S
GO:0004672	protein kinase activity	36	0.01625	RPS6KA2,ADCK1,DCLK1,CAMK1D,STK35,LCK,SRC,LYN,STK16,MAPKAPK2,TGFB2,CDC42BPA,CAMK1G,KSR2,STK17B,POLR2I,MAP4K1,LOC102179590,CCL5,AURKB,PDK1,TEN1,CDK7,FASTKD3,NEK10,TGFBR2,PRKCB,SBK1,CDK16,LOC108634540,LOC102170378,TBRG4,MET,POLR2F,TXK,STK32A,
GO:0020037	heme binding	24	0.01625	DUOX2,DUOX1,LOC102182418,SRC,LOC102191152,LOC102188517,LOC102188238,LOC102169976,ABCB6,LOC102176710,HBBC,SDHD,LOC102190811,LPO,NOS2,LOC102170554,LOC102181382,IDO1,LOC102178266,SDHC,NOS3,LOC102173997,LOC102187311,AMBP,
GO:0001637	G-protein coupled chemoattractant recept...	6	0.0165	CCR4,CX3CR1,CCR8,CCR5,LOC102178953,CCR9,
GO:0004950	chemokine receptor activity	6	0.0165	CCR4,CX3CR1,CCR8,CCR5,LOC102178953,CCR9,
GO:0030176	integral component of endoplasmic reticu...	6	0.01687	SLC27A2,RRBP1,EMC2,EMC3,SPCS1,MMGT1,
GO:0045981	positive regulation of nucleotide metabo...	7	0.01876	ADCY7,CALCRL,WNT5A,GNAL,GHRHR,CALCR,ACR
GO:0002504	antigen processing and presentation of p...	7	0.01904	LOC102189356,LOC102179937,LOC102180664,LOC102188986,LOC102187998,LOC102187356,CD74
GO:0009055	electron carrier activity	40	0.01914	SDHB,LOC102179291,LOC102187496,PTGES2,LOC102169972,LOC108637473,LOC102191152,LOC102188517,LOC102188238,LOC102169976,NDUFS1,LOC102171556,LOC102172376,ETFDH,ABCE1,LOC102179036,LOC102175610,LOC102190811,LOC102176914,NDUFAF2,ETFA,LOC102191741,LOC102170554,GLRX5,LOC102181382,GLRX3,LOC102168327,LOC102188021,NDUFS8,LOC102186286,LOC108635087,SDHC,LOC102173997,NDUFA4,NDUFA12,TXN2,LOC102168533,LOC102173562…
GO:0007219	Notch signaling pathway	4	0.01993	IL2RA,HES5,HEYL,NEUROD4,
GO:0044304	main axon	4	0.02029	CRHBP,SLC1A2,KCNAB2,KCNA2,
GO:0006626	protein targeting to mitochondrion	9	0.02045	TIMM10,TOMM40,MTX2,LOC108633367,CHCHD4,PAM16,TOMM20,MTX1,SAMM50
GO:0005761	mitochondrial ribosome	17	0.02153	MRPL41,MRPS31,MRPS26,MRPL13,MRPS28,MRPL12,MRPS36,MRPS11,LOC108633249,NSUN4,MRPL49,MRPS21,MRPL47,MRPS35,MRPL51,MRPS22,MRPL55
GO:0000313	organellar ribosome	17	0.02153	MRPL41,MRPS31,MRPS26,MRPL13,MRPS28,MRPL12,MRPS36,MRPS11,LOC108633249,NSUN4,MRPL49,MRPS21,MRPL47,MRPS35,MRPL51,MRPS22,MRPL55
GO:0031663	lipopolysaccharide-mediated signaling pa...	7	0.02186	LYN,MIF,STAT4,TGFB1,LOC102179590,CCL5,NOS3
GO:0050661	NADP binding	9	0.0229	DUOX1,NOS2,NNT,GSR,CRYZ,LOC102174448,NOS3,GAPDH,GRHPR
GO:0090575	RNA polymerase II transcription factor c...	4	0.0232	TAF9,CDK7,TAF7L,EDF1,
GO:0009065	glutamine family amino acid catabolic pr...	6	0.02363	ALDH4A1,GOT2,NOS2,GOT1,GLUD1,NOS3,
GO:0071346	cellular response to interferon-gamma	9	0.02405	STAT4,STAT1,CCL5,NOS2,WNT5A,DNAJA3,GAPDH,TXK,IL12RB1
GO:0051082	unfolded protein binding	13	0.02421	TCP1,SCG5,CLPX,CCT7,CLGN,DNAJA4,TRAP1,DNAJA3,TOMM20,DNAJB4,CCT3,GRPEL1,HSPA9
GO:0006783	heme biosynthetic process	7	0.02429	ATPIF1,LOC102176914,ALAS1,LOC102178029,LOC102179346,UROD,ALAD
GO:0006084	acetyl-CoA metabolic process	6	0.0244	DLST,PDK1,PDHB,PDHA1,ACOT12,AADAT,
GO:0031968	organelle outer membrane	20	0.02717	HADHB,ABCB6,TOMM40,MTX2,CISD1,VDAC3,VDAC2,TOMM20,GK,LOC108633198,MTX1,MSTO1,GHRHR,LETMD1,MGST1,SAMM50,CPT1B,TMEM173,VDAC1,LTC4S,
GO:0044282	small molecule catabolic process	43	0.0272	DIO2,DLST,LOC102184912,LOC102182233,SORD,SLC27A2,HDC,ALDH4A1,HAAO,HADHB,HADHA,ACOT8,IMPA1,PEX2,GPT,PTPMT1,ETFDH,GOT2,NOS2,ACADVL,AGXT2,HIBCH,ACOX2,ECI2,ECHS1,GOT1,LOC108634030,IDO1,GLUD1,LOC102185156,GK,LOC102179380,LOC108633198,NOS3,PON1,ALDH1L2,GCAT,CPT1B,LOC102181105,LOC102173738,SRD5A3,AADAT,BCKDHB
GO:0031304	intrinsic component of mitochondrial inn...	4	0.02748	ETFDH,LOC102190454,MCUR1,LOC102187025,
GO:0051249	regulation of lymphocyte activation	37	0.02785	BMP4,AP3B1,IL2RA,LCK,PAG1,IL7,LYN,CD3E,IL10,PTPRC,MIF,NOD2,TGFB1,CCL5,TBX21,IKZF3,TGFBR2,DNAJA3,CORO1A,ITGAL,ADAM8,IDO1,CD5,SASH3,TIGIT,PGLYRP3,SLAMF7,AHR,IKZF1,RNF41,TESPA1,CD38,CD74,IL12RB1,LOC108636544,LOC102181595,PDCD1LG2
GO:0051540	metal cluster binding	20	0.02808	SDHB,NFU1,NDUFS1,LOC102171556,ETFDH,ABCE1,LOC102172289,CIAPIN1,CISD3,LOC102189920,NDUFV2,GLRX3,CISD1,NDUFV1,NDUFS8,LOC108635102,NDUFS2,ACO2,NDUFS7,ISCA1,
GO:0051536	iron-sulfur cluster binding	20	0.02808	SDHB,NFU1,NDUFS1,LOC102171556,ETFDH,ABCE1,LOC102172289,CIAPIN1,CISD3,LOC102189920,NDUFV2,GLRX3,CISD1,NDUFV1,NDUFS8,LOC108635102,NDUFS2,ACO2,NDUFS7,ISCA1,
GO:0006090	pyruvate metabolic process	16	0.02861	PKM,LOC102176710,LOC108637636,DLAT,ENO1,PDK1,PDHB,ALDOA,PGAM1,PGK1,PDHA1,LOC102187810,MPC2,OGDH,LDHB,GAPDH,
GO:0016459	myosin complex	4	0.029	LOC106502520,MYBPC3,LOC102174891,MYO1G,
GO:0044455	mitochondrial membrane part	63	0.02932	ATP5O,SDHB,LOC102187496,ATPIF1,ATP5C1,ATP5E,LOC102183616,NDUFS3,ABCB6,ATP5L,SDHD,NDUFS1,LOC102187154,LOC102172376,ETFDH,LOC102175610,TIMM50,TOMM40,NDUFA3,LOC108638252,ATP5G1,LOC102190454,ATP5H,NDUFS4,SDHA,LOC108633367,MCUR1,NDUFV2,ATP5A1,PAM16,NDUFAB1,ATP5J2,USMG5,NDUFB8,LOC102191494,PPIF,TOMM20,NDUFV1,NDUFS8,NDUFB11,LOC108635646,LOC102186286,LOC108635087,ATP5F1,NDUFS2,SDHC,LOC102187025,NDUFA4,ND…
GO:0006779	porphyrin-containing compound biosynthet...	8	0.02981	ATPIF1,ABCB6,LOC102176914,ALAS1,LOC102178029,LOC102179346,UROD,ALAD,
GO:0006825	copper ion transport	5	0.02983	ATP7B,LOC102174428,LOC102170266,LOC102189751,SLC31A1
GO:0006754	ATP biosynthetic process	22	0.03009	ATP5O,LOC102169972,ATP12A,ATP5C1,ATP5E,ATP5L,TGFB1,LOC108638252,ATP5G1,ATP5H,ATP5G3,ATP5A1,ALDOA,ATP5J2,ATP5F1,ATP1A1,SLC25A13,ATP5G2,ATP5B,ATP5I,ATP5J,STOML2,
GO:0005741	mitochondrial outer membrane	18	0.03009	HADHB,ABCB6,TOMM40,MTX2,CISD1,VDAC3,VDAC2,TOMM20,GK,LOC108633198,MTX1,MSTO1,LETMD1,MGST1,SAMM50,CPT1B,TMEM173,VDAC1,
GO:0001773	myeloid dendritic cell activation	5	0.03035	IL10,TGFB1,DOCK2,TGFBR2,BATF2
GO:0001516	prostaglandin biosynthetic process	4	0.03185	PTGES2,LOC102187504,MIF,CD74,
GO:0046457	prostanoid biosynthetic process	4	0.03185	PTGES2,LOC102187504,MIF,CD74,
GO:0050660	flavin adenine dinucleotide binding	17	0.03208	COQ6,LOC102171556,ACADS,NOS2,ACADVL,SDHA,ETFA,ACOX2,CHDH,ACAD9,GSR,LOC102179380,AIFM1,LOC102174448,NOS3,GCDH,MICAL1
GO:0008320	protein transmembrane transporter activi...	4	0.0326	LOC102191494,TOMM20,TIMM44,LOC108636610,
GO:0015450	P-P-bond-hydrolysis-driven protein trans...	4	0.0326	LOC102191494,TOMM20,TIMM44,LOC108636610,
GO:0060638	mesenchymal-epithelial cell signaling	4	0.03286	WNT5A,HOXA5,MET,TNC,
GO:0032553	ribonucleotide binding	187	0.03347	TCP1,RPS6KA2,ADCK1,RAB15,REM2,LOC106502520,PKM,CLPX,CCT7,SUCLG1,DDX1,RUNX3,DNM1,TUBB4B,PCCA,RAP2A,LOC102185549,LOC102181111,LOC108637248,ATP12A,ATP8A2,DCLK1,ATP7B,CAMK1D,STK35,LCK,GSS,SRC,AK2,LYN,OPLAH,FARSB,LOC102177846,STK16,RHOG,ABCB6,LOC102169634,RAB7B,MAPKAPK2,IARS2,CDC42BPA,KIF26B,ADSS,PIK3CD,NOL9,DARS2,CAMK1G,DRG1,KSR2,RFC5,STK17B,HSPA4L,ABCE1,SPG7,NOD2,ADCY7,MAP4K1,PSMC4,CKM,NLRP2,SLFN11,…
GO:0005744	mitochondrial inner membrane presequence...	4	0.0338	TIMM50,PAM16,LOC102191494,LOC108636610,
GO:0034341	response to interferon-gamma	11	0.03383	STAT4,STAT1,CCL5,NOS2,WNT5A,DNAJA3,CIITA,PARP9,GAPDH,TXK,IL12RB1
GO:0022829	wide pore channel activity	5	0.03457	VDAC3,VDAC2,PRF1,VDAC1,GJA1
GO:0019867	outer membrane	20	0.03466	HADHB,ABCB6,TOMM40,MTX2,CISD1,VDAC3,VDAC2,TOMM20,GK,LOC108633198,MTX1,MSTO1,GHRHR,LETMD1,MGST1,SAMM50,CPT1B,TMEM173,VDAC1,LTC4S,
GO:0043022	ribosome binding	5	0.03557	OXA1L,EIF3K,C1QBP,SPCS1,GUF1
GO:0035282	segmentation	6	0.03584	BMP4,LOC102172074,HES5,WNT5A,EGR2,MYF5,
GO:0044711	single-organism biosynthetic process	133	0.03627	ATP5O,COQ6,PIGH,BMP4,SORD,SLC27A2,ALDH4A1,HAAO,LRPPRC,PTCD3,APOB,ODC1,PTGES2,LOC102169972,ATP12A,ALOX5AP,ATPIF1,ATP5C1,PDSS1,LOC102187504,LOC102191533,CRLS1,ATP5E,IMPA1,PEX2,LOC102188517,LOC102188238,SCX,ACSL3,LIPT2,ATP5L,TFB2M,ADSS,PIGC,PIK3CD,LOC102181889,MIF,COQ5,MGST2,MLYCD,ADCY7,COQ9,GOT2,TGFB1,CKM,LOC108638252,TEFM,NOS2,SPATA22,C1QBP,ACADVL,LOC102176914,ATP5G1,PNPO,LOC102190454,PDK1,PCYT2,A…
GO:0015399	primary active transmembrane transporter...	25	0.03649	ATP5O,LOC102185549,LOC102181111,LOC108637248,ATP12A,ATP8A2,ATP7B,ATP5C1,ATP5E,ABCB6,ATP2A3,ATP10A,ATP2B2,ATP5A1,ABCC6,LOC102191494,TOMM20,ABCB7,LOC102172427,LOC108635473,ATP5F1,ATP1A1,ATP5B,TIMM44,LOC108636610
GO:0015405	P-P-bond-hydrolysis-driven transmembrane...	25	0.03649	ATP5O,LOC102185549,LOC102181111,LOC108637248,ATP12A,ATP8A2,ATP7B,ATP5C1,ATP5E,ABCB6,ATP2A3,ATP10A,ATP2B2,ATP5A1,ABCC6,LOC102191494,TOMM20,ABCB7,LOC102172427,LOC108635473,ATP5F1,ATP1A1,ATP5B,TIMM44,LOC108636610
GO:0097367	carbohydrate derivative binding	207	0.03653	TCP1,RPS6KA2,ADCK1,LTBP2,RAB15,BMP4,REM2,LOC106502520,CPNE6,PKM,CLPX,CCT7,SUCLG1,APOB,DDX1,RUNX3,DNM1,TUBB4B,PCCA,RAP2A,LOC102185549,LOC102181111,LOC108637248,ATP12A,FGF9,ATP8A2,DCLK1,ATP7B,CAMK1D,STK35,LCK,GSS,SRC,AK2,LYN,OPLAH,FARSB,LOC102177846,STK16,RHOG,ABCB6,LOC102169634,VIL1,PSMA1,RAB7B,MAPKAPK2,IARS2,CDC42BPA,KIF26B,ADSS,PIK3CD,NOL9,DARS2,CAMK1G,PTPRC,DRG1,KSR2,RFC5,STK17B,HSPA4L,ABCE1,SP…
GO:0036094	small molecule binding	252	0.03691	TCP1,RPS6KA2,ADCK1,SLIRP,COQ6,RAB15,SORD,DUOX1,REM2,LOC106502520,CPNE6,PKM,CLPX,CCT7,SUCLG1,DDX1,RUNX3,DNM1,TUBB4B,PCCA,RAP2A,LOC102185549,LOC102181111,LOC108637248,ATP12A,ATP8A2,ALOX5AP,DCLK1,ATP7B,LOC102182418,CAMK1D,IDH3B,STK35,LCK,GSS,SRC,AK2,LYN,OPLAH,FARSB,LOC102177846,STK16,RHOG,ABCB6,LOC102169634,VIL1,TPH1,RAB7B,MAPKAPK2,IARS2,CDC42BPA,KIF26B,ADSS,SLC19A2,PLOD1,PIK3CD,NOL9,DARS2,CAMK1G,DR…
GO:0016747	transferase activity, transferring acyl ...	19	0.03736	DLST,HADHB,CRAT,NAA20,LOC102176061,LOC102175500,LIPT2,DLAT,TAF9,ALAS1,LOC102174081,GPAT4,CPT1A,CPT2,CERS2,LPCAT3,GCAT,MCAT,CPT1B
GO:0019001	guanyl nucleotide binding	57	0.03737	RAB15,REM2,SUCLG1,DNM1,TUBB4B,RAP2A,LOC102177846,RHOG,RAB7B,ADSS,DRG1,ERAL1,RND2,PDE6G,OLA1,RAB37,GFM2,RAB3C,SRP54,SUCLG2,ARF4,GNL1,GNAL,TUFM,PDE6C,GLUD1,RAB38,AK4,LOC102183503,LOC108635164,LOC102170144,LOC102181554,LOC108635399,LOC102174832,LOC108633177,LOC102181771,LOC102177217,GIMAP1,LOC106503901,LOC102170866,LOC102171786,LOC106503979,LOC108635823,LOC108635869,LOC108635826,LOC102187124,ARL1,RA…
GO:0032561	guanyl ribonucleotide binding	57	0.03737	RAB15,REM2,SUCLG1,DNM1,TUBB4B,RAP2A,LOC102177846,RHOG,RAB7B,ADSS,DRG1,ERAL1,RND2,PDE6G,OLA1,RAB37,GFM2,RAB3C,SRP54,SUCLG2,ARF4,GNL1,GNAL,TUFM,PDE6C,GLUD1,RAB38,AK4,LOC102183503,LOC108635164,LOC102170144,LOC102181554,LOC108635399,LOC102174832,LOC108633177,LOC102181771,LOC102177217,GIMAP1,LOC106503901,LOC102170866,LOC102171786,LOC106503979,LOC108635823,LOC108635869,LOC108635826,LOC102187124,ARL1,RA…
GO:0051188	cofactor biosynthetic process	21	0.03741	COQ6,HAAO,ATPIF1,LIPT2,ABCB6,COQ5,COQ9,LOC102176914,PNPO,PDK1,PDHB,ALAS1,LOC102178029,LOC102179346,PANK1,UROD,PCBD1,PDHA1,FLAD1,PDXK,ALAD
GO:0002824	positive regulation of adaptive immune r...	6	0.0376	B2M,LOC102168547,PTPRC,NOD2,SASH3,C3,
GO:0051539	4 iron, 4 sulfur cluster binding	9	0.03813	SDHB,NFU1,NDUFS1,ETFDH,NDUFV1,NDUFS8,NDUFS2,ACO2,NDUFS7
GO:0000166	nucleotide binding	234	0.03909	TCP1,RPS6KA2,ADCK1,SLIRP,COQ6,RAB15,SORD,DUOX1,REM2,LOC106502520,PKM,CLPX,CCT7,SUCLG1,DDX1,RUNX3,DNM1,TUBB4B,PCCA,RAP2A,LOC102185549,LOC102181111,LOC108637248,ATP12A,ATP8A2,DCLK1,ATP7B,LOC102182418,CAMK1D,IDH3B,STK35,LCK,GSS,SRC,AK2,LYN,OPLAH,FARSB,LOC102177846,STK16,RHOG,ABCB6,LOC102169634,RAB7B,MAPKAPK2,IARS2,CDC42BPA,KIF26B,ADSS,PIK3CD,NOL9,DARS2,CAMK1G,DRG1,LOC102171556,ACADS,KSR2,RFC5,STK17B…
GO:1901265	nucleoside phosphate binding	234	0.03909	TCP1,RPS6KA2,ADCK1,SLIRP,COQ6,RAB15,SORD,DUOX1,REM2,LOC106502520,PKM,CLPX,CCT7,SUCLG1,DDX1,RUNX3,DNM1,TUBB4B,PCCA,RAP2A,LOC102185549,LOC102181111,LOC108637248,ATP12A,ATP8A2,DCLK1,ATP7B,LOC102182418,CAMK1D,IDH3B,STK35,LCK,GSS,SRC,AK2,LYN,OPLAH,FARSB,LOC102177846,STK16,RHOG,ABCB6,LOC102169634,RAB7B,MAPKAPK2,IARS2,CDC42BPA,KIF26B,ADSS,PIK3CD,NOL9,DARS2,CAMK1G,DRG1,LOC102171556,ACADS,KSR2,RFC5,STK17B…
GO:0044255	cellular lipid metabolic process	74	0.03912	LOC102184912,LOC102182233,RDH12,PIGH,SLC27A2,PLA2G4E,PLA2G2A,HADHB,HADHA,APOB,PTGES2,ALOX5AP,PDSS1,LOC102187504,LOC102191533,CRLS1,IMPA1,PEX2,ACSL3,LIPT2,UCP3,BCO2,BPNT1,PIGC,PIK3CD,MIF,ACADS,ETFDH,MGST2,MLYCD,SMPD3,ACADVL,LOC102169702,ACSF2,PDK1,PCYT2,HMGCS1,LOC102170554,ACOX2,ECI2,ACSM3,NDUFAB1,ECHS1,ACSL5,ELOVL3,RBP4,GPAT4,ALOX5,CPT2,GK,LOC102178266,LOC102179380,LOC108633198,HMGCS2,CERS2,THEM4…
GO:0002711	positive regulation of T cell mediated i...	4	0.03935	B2M,LOC102168547,PTPRC,SASH3,
GO:0006635	fatty acid beta-oxidation	10	0.03943	SLC27A2,HADHB,HADHA,PEX2,ETFDH,ACADVL,ACOX2,ECHS1,LOC102179380,CPT1B,
GO:0003774	motor activity	8	0.03958	LOC106502520,KIF26B,KIF18B,KIF2A,KIF26A,KIF22,MYO1G,CENPE,
GO:0008180	COP9 signalosome	9	0.03989	COPS5,NOD2,ATP5A1,LAT,HSPA6,TESPA1,COPS7A,STOML2,THEMIS
GO:0007588	excretion	5	0.03999	TRPV1,SLC9A3R1,UMOD,ATP6V0A4,GRHPR
GO:0003857	3-hydroxyacyl-CoA dehydrogenase activity	4	0.04028	HADHB,HADHA,HSD17B8,HSD17B10,
GO:0003995	acyl-CoA dehydrogenase activity	6	0.04034	ACADS,ACADVL,ACOX2,ACAD9,LOC102179380,GCDH,
GO:0045927	positive regulation of growth	12	0.04154	CDH4,IL7,TGFB2,TFCP2L1,MAP1B,TAF9,SUPV3L1,SASH3,GHRHR,IKZF1,HOPX,SEMA4D,
GO:0046887	positive regulation of hormone secretion	5	0.04228	NNAT,RBP4,GLUD1,MCU,GHRHR
GO:0004364	glutathione transferase activity	8	0.04238	GSTZ1,ALOX5AP,MGST2,LOC106503993,MGST3,GSTK1,MGST1,LTC4S,
GO:0030017	sarcomere	8	0.04314	FBXO32,MYBPC3,TNNT2,TNNT1,MYL4,LOC102174891,GLRX3,MYOZ3,
GO:0050870	positive regulation of T cell activation	22	0.04343	AP3B1,IL2RA,LCK,IL7,CD3E,PTPRC,NOD2,CCL5,TGFBR2,DNAJA3,CORO1A,ITGAL,ADAM8,CD5,SASH3,IKZF1,TESPA1,CD74,IL12RB1,LOC108636544,LOC102181595,PDCD1LG2,
GO:0033218	amide binding	11	0.04382	CRHBP,GSS,TGFB2,NOD2,IDE,PPIF,CRIP1,GHRHR,CALCR,MME,CD74
GO:0008361	regulation of cell size	6	0.0441	CDH4,OMG,MAP1B,WNT5A,ATP2B2,SEMA4D,
GO:0030816	positive regulation of cAMP metabolic pr...	6	0.04435	ADCY7,CALCRL,GNAL,GHRHR,CALCR,ACR,
GO:0030819	positive regulation of cAMP biosynthetic...	6	0.04435	ADCY7,CALCRL,GNAL,GHRHR,CALCR,ACR,
GO:1900544	positive regulation of purine nucleotide...	7	0.04477	ADCY7,CALCRL,WNT5A,GNAL,GHRHR,CALCR,ACR
GO:0005762	mitochondrial large ribosomal subunit	5	0.04511	MRPL41,MRPL12,NSUN4,MRPL51,MRPL55
GO:0000315	organellar large ribosomal subunit	5	0.04511	MRPL41,MRPL12,NSUN4,MRPL51,MRPL55
GO:0022904	respiratory electron transport chain	16	0.04517	SOD2,LOC102183616,NDUFS1,LOC102187154,SDHA,LOC102188264,NDUFV2,NDUFAB1,NDUFB8,LOC102176290,NDUFC2,LOC108635646,NDUFA5,SLC25A13,LOC102189751,NDUFA7,
GO:0098602	single organism cell adhesion	23	0.04519	IL1RN,PTPRU,CD93,LYN,TGFB2,KIF26B,PTPRC,SELPLG,TGFB1,CCL5,C1QBP,ITGB3,ITGA4,WNT5A,ITGAL,ADAM8,CTNNA3,LOC102174895,MYF5,CLEC7A,MEGF10,KANK1,SEMA4D
GO:0042379	chemokine receptor binding	12	0.04642	CCL22,LOC102179590,LOC102170772,CCL5,LOC102175436,LOC102178953,CCL24,S100A14,LOC102181582,CXCL10,CXCL11,TFF2,
GO:0070098	chemokine-mediated signaling pathway	8	0.04643	SLIT3,CCR4,CX3CR1,CCR8,CCR5,LOC102178953,CCR9,TFF2,
GO:0003208	cardiac ventricle morphogenesis	4	0.0472	MYBPC3,NKX2-5,HEYL,SMARCD3,
GO:0055069	zinc ion homeostasis	4	0.04752	SLC30A3,ATP7B,LCK,SLC39A6,
GO:0006882	cellular zinc ion homeostasis	4	0.04752	SLC30A3,ATP7B,LCK,SLC39A6,
GO:0034097	response to cytokine	44	0.04755	DUOX2,DUOX1,CRHBP,IL1RN,ENDOG,ZBP1,SRC,PTPRC,SELPLG,STAT4,STAT1,CCL5,NOS2,PHB,SLIT3,TAF9,ZFAND6,PML,CCR4,CX3CR1,CCR8,WNT5A,CCR5,LOC102178953,CCR9,DNAJA3,CIITA,CORO1A,AVPR2,PARP9,GAPDH,TXK,MME,CD74,TMEM173,EGR1,TCF7,EPOR,IL12RB1,LOC108636544,LOC102181595,TFF2,ALAD,IL20RA,
GO:0006720	isoprenoid metabolic process	12	0.0477	RDH12,PDSS1,LOC102191533,BCO2,HMGCS1,LOC102170554,RBP4,HMGCS2,CRABP2,LOC102181105,LOC102173738,SRD5A3,
GO:0045638	negative regulation of myeloid cell diff...	4	0.04777	LYN,LOC102179590,HOXA5,HOXA7,
GO:0007184	SMAD protein import into nucleus	6	0.04795	BMP4,TGFB2,TGFB1,PML,FAM89B,ZFYVE9,
GO:0032555	purine ribonucleotide binding	183	0.0482	TCP1,RPS6KA2,ADCK1,RAB15,REM2,LOC106502520,PKM,CLPX,CCT7,SUCLG1,DDX1,RUNX3,DNM1,TUBB4B,PCCA,RAP2A,LOC102185549,LOC102181111,LOC108637248,ATP12A,ATP8A2,DCLK1,ATP7B,CAMK1D,STK35,LCK,GSS,SRC,AK2,LYN,OPLAH,FARSB,LOC102177846,STK16,RHOG,ABCB6,LOC102169634,RAB7B,MAPKAPK2,IARS2,CDC42BPA,KIF26B,ADSS,PIK3CD,NOL9,DARS2,CAMK1G,DRG1,KSR2,RFC5,STK17B,HSPA4L,ABCE1,SPG7,NOD2,ADCY7,MAP4K1,PSMC4,CKM,NLRP2,SLFN11,…
GO:0033013	tetrapyrrole metabolic process	12	0.04821	ATPIF1,ABCB6,LOC102176914,LOC102170554,ALAS1,LOC102178029,HMOX2,LOC102179346,UROD,MMACHC,BLVRA,ALAD,
GO:0002821	positive regulation of adaptive immune r...	6	0.04862	B2M,LOC102168547,PTPRC,NOD2,SASH3,C3,
GO:0016773	phosphotransferase activity, alcohol gro...	48	0.04917	RPS6KA2,ADCK1,PKM,DCLK1,CAMK1D,STK35,LCK,SRC,LYN,STK16,MAPKAPK2,TGFB2,CDC42BPA,PIK3CD,NOL9,CAMK1G,KSR2,STK17B,POLR2I,MAP4K1,LOC102179590,CCL5,AURKB,PDK1,TEN1,CDK7,FASTKD3,NEK10,TGFBR2,NDUFA10,PRKCB,SBK1,PANK1,TRPT1,CDK16,GK,LOC108634540,LOC102170378,LOC102187810,LOC108633198,TBRG4,MET,ETNK1,POLR2F,TXK,STK32A,PIK3CB,PDXK,
GO:0002709	regulation of T cell mediated immunity	5	0.04937	B2M,LOC102168547,PTPRC,NOD2,SASH3
GO:0051781	positive regulation of cell division	7	0.04938	PGF,FGF9,CDC25B,TGFB2,TGFB1,AURKB,YBX1
GO:0098660	inorganic ion transmembrane transport	33	0.04969	ATP5O,KCNK3,ATP7B,ATP5C1,ATP5E,KCNK9,ABCB6,ATP5L,TESC,LOC108638252,TRPV1,LOC102179054,ATP5G1,ATP5H,SLC9A3R1,ATP5G3,CACNG1,NKX2-5,ATP2B2,SLC39A6,ATP5A1,ADRA2A,KCNA2,ATP5F1,ATP6V0A4,ATP5G2,ATP5B,KCNA5,CRACR2A,ATP5I,ATP5J,STOML2,SLC31A1
