# Supplementary material for: Genome-Wide Identification and Characterization of Long Noncoding RNAs of Brown to White Adipose Tissue Transformation in Goats
Source: Cells. 2019 Aug 15;8(8):904. doi: 10.3390/cells8080904 (PMC6721666; doi:10.3390/cells8080904)
Supplement: Supplementary file 1 [file cells-08-00904-s001.zip › Table S6.xlsx]

## Sheet: cis_gene_KEGGenrichment
The information of KEGG pathway of cis-regulated target genes of lncRNAs
Kegg_pathway	ko_id	Gene number	P-value	rich_factor	Gene_id
Fatty acid elongation	ko00062	7	1.64952e-05	8.05138	LOC102184912,LOC102182510,LOC102182233,LOC102181962,HADHB,HADHA,ECHS1,
Biosynthesis of unsaturated fatty acids	ko01040	5	0.00123543	5.98102	LOC102184912,LOC102182510,LOC102182233,LOC102181962,HADHA,
Non-alcoholic fatty liver disease (NAFLD)	ko04932	14	0.00130088	2.52212	IRS2,SDHD,LOC102172289,LOC102175610,PIK3R5,PRKAA1,NDUFS5,LOC102179062,LOC102176290,NDUFS8,LOC108635646,BID,ATF4,NDUFA6,
Parkinson's disease	ko05012	13	0.00331596	2.37053	SDHD,CASP9,LOC102172289,LOC102175610,NDUFS5,SLC25A4,VDAC2,LOC102176290,NDUFS8,LOC108635646,GNAI3,NDUFA6,PRKACA,
Citrate cycle (TCA cycle)	ko00020	5	0.00335444	4.8234	SDHD,DLAT,IDH1,IDH3A,ACO1
Huntington's disease	ko05016	15	0.00375391	2.17756	DNAL1,TGM2,SDHD,CASP9,LOC102172289,POLR2I,LOC102175610,POLR2A,NDUFS5,SLC25A4,VDAC2,LOC102176290,NDUFS8,LOC108635646,NDUFA6
Legionellosis	ko05134	7	0.00735435	3.07847	HSPA2,IL18,LOC102187247,CASP9,SAR1A,BCL2L13,IL12B,
Mismatch repair	ko03430	4	0.00888721	4.78482	MSH6,RFC3,EXO1,RFC1
Carbon metabolism	ko01200	9	0.013922	2.36093	HADHA,SDHD,DLAT,IDH1,H6PD,IDH3A,ECHS1,PRPS2,ACO1
Spliceosome	ko03040	10	0.02644	2.02062	HSPA2,ACIN1,PCBP1,PRPF18,SRSF6,U2AF2,SRSF3,SF3B4,SLU7,HNRNPM
Glycerolipid metabolism	ko00561	6	0.0273254	2.60044	AGPAT2,DGAT2,LOC102173866,GPAT4,GK,PNPLA3
AMPK signaling pathway	ko04152	9	0.0312451	2.05455	IRS2,PPP2R1B,STRADB,MLYCD,PIK3R5,PRKAA1,PFKFB4,LOC102179062,CPT1A,
Oxidative phosphorylation	ko00190	10	0.0335276	1.94189	SDHD,LOC102172289,LOC102175610,NDUFS5,PPA1,LOC102176290,NDUFS8,TCIRG1,LOC108635646,NDUFA6
Fatty acid metabolism	ko01212	5	0.0336103	2.76899	HADHB,HADHA,ACSBG1,ECHS1,CPT1A,
2-Oxocarboxylic acid metabolism	ko01210	3	0.0356016	4.07797	IDH1,IDH3A,ACO1,
Apoptosis	ko04210	7	0.0357316	2.25092	CASP9,PIK3R5,MAP3K14,RIPK1,LOC102179062,BID,PRKACA,
Fatty acid degradation	ko00071	5	0.0384926	2.6701	HADHB,HADHA,ACSBG1,ECHS1,CPT1A
Alanine, aspartate and glutamate metabolism	ko00250	4	0.0402168	3.06719	GFPT1,AGXT2,NAT8L,DDO
Glutathione metabolism	ko00480	5	0.0410878	2.62326	IDH1,LOC102185621,LOC100861222,LOC102189813,GSTM3,
Hematopoietic cell lineage	ko04640	7	0.0413704	2.18058	LOC102187247,CD34,LOC102181422,LOC102174471,LOC108638312,CD7,GP5
Adrenergic signaling in cardiomyocytes	ko04261	10	0.0418526	1.86907	PPP2R1B,SCN1B,PIK3R5,MYL3,LOC102179062,GNAI3,ATF4,ADRB2,PRKACA,TPM2,
Epstein-Barr virus infection	ko05169	12	0.0475518	1.71704	HSPA2,POLR2I,POLR2A,PIK3R5,MAP3K14,PSMD12,RIPK1,CDKN1A,LOC102179062,LOC102171703,TYK2,PRKACA

## Sheet: coexpress_gene_KEGGenrichment
The information of KEGG pathway of trans-regulated target genes of lncRNAs
Kegg_pathway	ko_id	Gene number	P-value	rich_factor	Gene_id
Oxidative phosphorylation	ko00190	79	2.34577e-42	5.64975	ATP5O,SDHB,LOC102179291,LOC102187496,NDUFA8,ATP12A,ATP5C1,ATP5E,LOC102183616,LOC108637473,NDUFB9,LOC102169976,NDUFS3,ATP5L,SDHD,NDUFS1,LOC102187154,LOC102172376,LOC102172289,LOC102179036,LOC102175610,NDUFA3,LOC102175794,LOC108638252,LOC102176914,ATP5G1,ATP5H,ATP5G3,NDUFS4,SDHA,LOC102191741,NDUFB1,LOC102188264,NDUFA10,NDUFV2,ATP5A1,NDUFB10,NDUFS5,LOC100861263,
Citrate cycle (TCA cycle)	ko00020	21	1.86617e-15	7.46072	DLST,SDHB,SUCLG1,MDH1,IDH3B,SDHD,DLAT,FH,ACLY,SDHA,IDH2,IDH3A,SUCLG2,PDHB,MDH2,PDHA1,IDH3G,SDHC,OGDH,CS,ACO2,
Carbon metabolism	ko01200	38	2.74447e-13	3.67115	DLST,SDHB,PKM,SUCLG1,MDH1,HADHA,IDH3B,GPT,SDHD,DLAT,FH,ENO1,ACADS,GOT2,SDHA,IDH2,IDH3A,HIBCH,SUCLG2,PDHB,ALDOA,MDH2,ECHS1,GOT1,PGAM1,PGK1,PDHA1,IDH3G,LOC102179380,TKTL1,LOC102187810,SDHC,OGDH,CS,TPI1,GAPDH,ACO2,FBP2
Alzheimer's disease	ko05010	75	3.18523e-13	4.51371	ATP5O,SDHB,LOC102179291,LOC102187496,NDUFA8,ATP5C1,ATP5E,LOC102183616,LOC108637473,NDUFB9,LOC102169976,NDUFS3,SDHD,NDUFS1,LOC102187154,LOC102172376,LOC102172289,LOC102179036,LOC102175610,NDUFA3,ATP2A3,ATP5G1,ATP5H,ATP5G3,NDUFS4,SDHA,LOC102191741,NDUFB1,LOC102188264,NDUFA10,NDUFV2,ATP5A1,NDUFB10,NDUFS5,LOC100861263,NDUFAB1,NDUFB8,IDE,LOC102176290,
Huntington's disease	ko05016	83	8.99392e-13	4.43745	ATP5O,SOD2,SDHB,LOC102179291,LOC102187496,NDUFA8,ATP5C1,ATP5E,TGM2,LOC102183616,LOC108637473,NDUFB9,LOC102169976,NDUFS3,SDHD,NDUFS1,LOC102187154,LOC102172376,UCP1,LOC102172289,LOC102179036,POLR2I,LOC102175610,NDUFA3,ATP5G1,ATP5H,ATP5G3,NDUFS4,SDHA,LOC102191741,NDUFB1,LOC102188264,NDUFA10,NDUFV2,ATP5A1,NDUFB10,NDUFS5,LOC100861263,NDUFAB1,
Parkinson's disease	ko05012	79	1.01685e-12	5.30526	ATP5O,SDHB,LOC102179291,LOC102187496,NDUFA8,ATP5C1,ATP5E,LOC102183616,LOC108637473,NDUFB9,LOC102169976,NDUFS3,SDHD,NDUFS1,LOC102187154,LOC102172376,LOC102172289,LOC102179036,LOC102175610,NDUFA3,ATP5G1,ATP5H,ATP5G3,NDUFS4,SDHA,LOC102191741,NDUFB1,LOC102188264,NDUFA10,NDUFV2,GNAL,ATP5A1,NDUFB10,NDUFS5,LOC100861263,NDUFAB1,NDUFB8,VDAC3,SLC25A4,
Non-alcoholic fatty liver disease (NAFLD)	ko04932	62	1.26876e-12	4.11345	SDHB,LOC102179291,LOC102187496,NDUFA8,LOC102183616,LOC108637473,NDUFB9,LOC102169976,NDUFS3,SDHD,PIK3CD,NDUFS1,LOC102187154,LOC102172376,LOC102172289,LOC102179036,LOC102175610,TGFB1,NDUFA3,NDUFS4,SDHA,LOC102191741,NDUFB1,LOC102188264,NDUFA10,NDUFV2,NDUFB10,NDUFS5,LOC100861263,NDUFAB1,NDUFB8,LOC102176290,NDUFC2,LOC102188021,NDUFV1,NDUFS8,NDUFB11,NDUFA1,LOC108635646,LOC102186286
Cardiac muscle contraction	ko04260	29	2.30229e-09	3.362	LOC106502520,LOC102179291,LOC102187496,LOC102183616,LOC108637473,LOC102169976,ATP1B1,TNNT2,LOC102187154,LOC102172376,LOC102172289,LOC102179036,LOC102175610,MYL4,CACNG1,LOC102191741,LOC102188264,LOC100861263,LOC102176290,LOC102188021,LOC108635646,LOC102186286,LOC108635087,ATP1A1,CACNA2D4,LOC102171149,LOC102168533,LOC102173562,LOC102188675,
2-Oxocarboxylic acid metabolism	ko01210	10	8.43107e-06	5.00611	IDH3B,GPT,GOT2,IDH2,IDH3A,GOT1,IDH3G,CS,ACO2,AADAT
Fatty acid degradation	ko00071	16	2.35622e-05	3.1467	HADHB,HADHA,ACSL3,ACADS,ACADVL,ECI2,ECI1,ECHS1,ACSL5,CPT1A,CPT2,LOC102179380,CPT1B,LOC102181105,LOC102173738,GCDH
Hematopoietic cell lineage	ko04640	22	3.57031e-05	2.52391	CD8B,IL2RA,IL7,CD3G,CD3E,CD55,LOC102174471,IL11,ITGA2B,ITGB3,ITGA4,ANPEP,CD5,CSF2RA,CD2,LOC102179999,LOC102168221,LOC102175634,LOC108633303,MME,LOC106502311,EPOR
Inflammatory bowel disease (IBD)	ko05321	17	8.62532e-05	2.75336	IL10,TGFB2,STAT4,STAT1,MAF,NOD2,TGFB1,TBX21,LOC102189356,LOC102179937,LOC102180664,LOC102188986,LOC102188267,LOC102187998,LOC102187356,IL2RG,IL12RB1,
Biosynthesis of amino acids	ko01230	19	0.000200823	2.4332	PKM,IDH3B,GPT,ENO1,GOT2,IDH2,IDH3A,ALDOA,GOT1,PGAM1,PGK1,IDH3G,TKTL1,LOC102187810,CS,TPI1,GAPDH,ACO2,AADAT,
Pyruvate metabolism	ko00620	12	0.000395784	3.00367	PKM,MDH1,DLAT,FH,PDHB,GLO1,HAGH,MDH2,PDHA1,LDHB,ACOT12,GRHPR
Glycolysis / Gluconeogenesis	ko00010	16	0.000496625	2.4819	PKM,DLAT,ENO1,PDHB,ALDOA,PGAM1,LOC102185156,PGK1,PDHA1,LOC102187810,LDHB,TPI1,GAPDH,LOC102181105,LOC102173738,FBP2
PPAR signaling pathway	ko03320	17	0.000593015	2.36998	SLC27A2,FABP3,ACSL3,UCP1,UBB,ACOX2,ACSL5,CPT1A,CPT2,GK,LOC102179380,LOC108633198,RXRG,LOC108633303,CPT1B,FABP6,SLC27A6,
Intestinal immune network for IgA production	ko04672	13	0.000702529	2.70141	IL10,TGFB1,ITGA4,CCR9,LOC102189356,LOC102179937,LOC102180664,LOC102188986,LOC102188267,LOC102187998,LOC102187356,ITGB7,ICOSLG,
Porphyrin and chlorophyll metabolism	ko00860	12	0.000760759	2.81194	LOC102176914,ALAS1,LOC102190288,HMOX2,LOC102179346,UROD,LOC102172983,LOC108635036,LOC108635556,BLVRA,LOC102172432,ALAD
Toxoplasmosis	ko05145	23	0.00096332	1.99456	IL10RB,IL10,TGFB2,PIK3CD,LAMB3,STAT1,TGFB1,NOS2,CCR5,LOC102189356,LOC102179937,LOC102180664,LOC102188986,LOC102188267,LOC102187998,LOC102187356,LAMA3,CIITA,ALOX5,PPIF,HSPA6,LOC102173997,PIK3CB,
Butanoate metabolism	ko00650	9	0.000993971	3.30403	L2HGDH,HADHA,ACADS,HMGCS1,ACSM4,ACSM3,ECHS1,HMGCS2,BDH1,
Propanoate metabolism	ko00640	9	0.00128956	3.19745	SUCLG1,HADHA,PCCA,MLYCD,HIBCH,SUCLG2,ECHS1,LOC102179380,LDHB,
Fatty acid elongation	ko00062	8	0.00157929	3.38875	LOC102184912,LOC102182233,LOC102181962,HADHB,HADHA,ECHS1,ELOVL3,LOC106502144
Leishmaniasis	ko05140	15	0.00172997	2.29447	IL10,TGFB2,STAT1,TGFB1,NOS2,ITGA4,LOC102189356,LOC102179937,LOC102180664,LOC102188986,LOC102188267,LOC102187998,LOC102187356,PRKCB,C3,
Arginine and proline metabolism	ko00330	14	0.00236496	2.30132	ALDH4A1,ODC1,LOC102173140,GOT2,CKM,NOS2,CKMT1A,CKB,GOT1,GLUD1,NOS3,AOC1,CKMT2,AMD1
Asthma	ko05310	9	0.00262027	2.91532	IL10,LOC102175436,LOC102189356,LOC102179937,LOC102180664,LOC102188986,LOC102188267,LOC102187998,LOC102187356,
Drug metabolism - cytochrome P450	ko00982	15	0.0026431	2.20269	LOC102171556,MGST2,LOC102170554,LOC102190288,LOC102185156,LOC108635036,LOC108635556,LOC106503993,MGST3,LOC102174448,GSTK1,MGST1,LOC102181105,LOC102173738,LOC102172432,
Glyoxylate and dicarboxylate metabolism	ko00630	8	0.00266943	3.1467	MDH1,PCCA,PGP,MDH2,LOC108634030,CS,ACO2,GRHPR
Fatty acid metabolism	ko01212	12	0.00276844	2.44743	HADHB,HADHA,ACSL3,ACADS,ACADVL,ECHS1,ACSL5,CPT1A,CPT2,LOC102179380,MCAT,CPT1B
Staphylococcus aureus infection	ko05150	13	0.00278383	2.34713	IL10,SELPLG,LOC102189356,LOC102179937,LOC102180664,LOC102188986,LOC102188267,LOC102187998,LOC102187356,ITGAL,LOC102186356,CFI,C3,
Antigen processing and presentation	ko04612	16	0.00325141	2.0978	B2M,LOC102168547,CD8B,LOC102189356,LOC102179937,LOC102180664,LOC102188986,LOC102188267,LOC102187998,LOC102187356,CIITA,HSPA6,LOC102182856,LOC102184229,LOC102172697,CD74
Proximal tubule bicarbonate reclamation	ko04964	7	0.00432203	3.21225	MDH1,LOC102174762,ATP1B1,SLC25A10,GLUD1,ATP1A1,SLC4A4,
Glutathione metabolism	ko00480	12	0.0044377	2.31862	ODC1,LOC102173140,GSS,OPLAH,MGST2,ANPEP,IDH2,GSR,LOC106503993,MGST3,GSTK1,MGST1
Renin-angiotensin system	ko04614	7	0.00554144	3.08376	REN,ANPEP,LOC108633309,AGT,MME,CPA3,THOP1,
Valine, leucine and isoleucine degradation	ko00280	12	0.0059405	2.24002	HADHB,HADHA,PCCA,LOC102171556,ACADS,HMGCS1,HIBCH,ECHS1,HSD17B10,LOC102179380,HMGCS2,BCKDHB
Peroxisome	ko04146	15	0.0071453	1.99038	SOD2,SLC27A2,CRAT,ACOT8,PEX2,ACSL3,MLYCD,NOS2,IDH2,ACOX2,ECI2,ACSL5,GSTK1,MPV17L2,EPHX2,
HTLV-I infection	ko05166	39	0.00744625	1.48624	IL2RA,FZD8,LCK,TP53INP1,WNT11,WNT6,CD3G,CD3E,TGFB2,PIK3CD,ADCY7,TGFB1,ANAPC11,TGFBR2,WNT5A,LOC102189356,LOC102179937,LOC102180664,LOC102188986,LOC102188267,LOC102187998,LOC102187356,ITGAL,VDAC3,SLC25A4,VDAC2,EGR2,IL2RG,LOC102178813,SLC25A5,RANBP1,CDC16,LOC102174895,EGR1,VDAC1,LOC106502311,PIK3CB,CDKN2B,LOC108636541,
Tryptophan metabolism	ko00380	11	0.00817934	2.24348	HAAO,HADHA,TPH1,LOC102171556,LOC102170554,ECHS1,IDO1,AOC1,OGDH,GCDH,AADAT,
Metabolism of xenobiotics by cytochrome P450	ko00980	14	0.00870831	2.00244	MGST2,LOC102190811,LOC102170554,LOC102190288,LOC102185156,LOC108635036,LOC108635556,LOC106503993,MGST3,GSTK1,MGST1,LOC102181105,LOC102173738,LOC102172432
Tuberculosis	ko05152	27	0.00890149	1.60737	IL10RB,SRC,IL10,TGFB2,STAT1,NOD2,TGFB1,NOS2,LOC102189356,LOC102179937,LOC102180664,LOC102188986,LOC102188267,LOC102187998,LOC102187356,CIITA,CORO1A,LOC102186356,ATP6V0A4,LOC102173997,CLEC7A,CD74,HSPA9,C3,CD209,LOC108636544,LOC102181595,
Allograft rejection	ko05330	12	0.00892052	2.13163	IL10,LOC102190602,LOC102168343,LOC102189356,LOC102179937,LOC102180664,LOC102188986,LOC102188267,LOC102187998,LOC102187356,PRF1,LOC102177285
Cell adhesion molecules (CAMs)	ko04514	26	0.010033	1.6087	CLDN14,CD8B,CDH4,SELL,PTPRC,SELPLG,NLGN2,ITGA4,ITGA9,LOC102189356,LOC102179937,LOC102180664,LOC102188986,LOC102188267,LOC102187998,LOC102187356,CDH2,ITGAL,CD6,TIGIT,LOC102174895,CD2,CNTNAP2,ITGB7,PDCD1LG2,ICOSLG
Graft-versus-host disease	ko05332	11	0.0107792	2.16335	LOC102190602,LOC102168343,LOC102189356,LOC102179937,LOC102180664,LOC102188986,LOC102188267,LOC102187998,LOC102187356,PRF1,LOC102177285,
Autoimmune thyroid disease	ko05320	13	0.013334	1.9613	IL10,LOC102190602,LOC102168343,LOC102189356,LOC102179937,LOC102180664,LOC102188986,LOC102188267,LOC102187998,LOC102187356,PRF1,LOC102177285,CGA,
Natural killer cell mediated cytotoxicity	ko04650	23	0.0154492	1.60322	LOC108636742,LCK,PIK3CD,NCR1,LOC108638473,LOC102190602,LOC102168343,PRKCB,LAT,ITGAL,PRF1,LOC102177285,LOC108635363,CD48,CD244,RAC2,LOC102183941,LOC102184229,LOC102172697,LOC106502311,PIK3CB,LOC108636544,LOC102181595,
Malaria	ko05144	11	0.015809	2.05335	LOC102176710,HBBC,IL10,TGFB2,TGFB1,ITGAL,LOC102174895,MET,LOC108633303,LOC102183941,COMP,
Rheumatoid arthritis	ko05323	16	0.0160718	1.77995	TGFB2,TGFB1,IL11,LOC102179590,CCL5,LOC102189356,LOC102179937,LOC102180664,LOC102188986,LOC102188267,LOC102187998,LOC102187356,ITGAL,ATP6V0A4,LOC102181582,LOC106502311
Viral myocarditis	ko05416	13	0.0165545	1.909	LOC106502520,CD55,LOC102189356,LOC102179937,LOC102180664,LOC102188986,LOC102188267,LOC102187998,LOC102187356,ITGAL,PRF1,LOC102173997,RAC2,
Steroid hormone biosynthesis	ko00140	14	0.0201054	1.81398	LOC102189495,LOC102187504,LOC102188684,LOC102191152,LOC102188517,LOC102188238,LOC102170554,LOC102190288,HSD17B8,LOC102181382,LOC108635036,LOC108635556,SRD5A3,LOC102172432
Alanine, aspartate and glutamate metabolism	ko00250	8	0.021746	2.25917	ALDH4A1,GPT,ADSS,GOT2,AGXT2,RIMKLA,GOT1,GLUD1
Lipoic acid metabolism	ko00785	2	0.023211	7.34229	LIPT1,LIPT2
beta-Alanine metabolism	ko00410	8	0.0250939	2.20269	HADHA,DPYS,MLYCD,HIBCH,ECHS1,LOC102185156,UPB1,LOC102179380
Vitamin B6 metabolism	ko00750	3	0.0294974	4.13004	LOC102171556,PNPO,PDXK,
Chemokine signaling pathway	ko04062	25	0.0331913	1.46455	SRC,LYN,PIK3CD,STAT1,ADCY7,CCL22,LOC102179590,CCL5,LOC102175436,DOCK2,CCR4,CX3CR1,CCR8,CCR5,LOC102178953,CCR9,PRKCB,CCL24,GNG3,RAC2,LOC102181582,CXCL10,CXCL11,LOC102182581,PIK3CB,
Type I diabetes mellitus	ko04940	11	0.0341183	1.83557	LOC102190602,LOC102168343,LOC102189356,LOC102179937,LOC102180664,LOC102188986,LOC102188267,LOC102187998,LOC102187356,PRF1,LOC102177285,
Chemical carcinogenesis	ko05204	14	0.0342327	1.69438	MGST2,LOC102170554,LOC102190288,LOC102181382,LOC102185156,LOC108635036,LOC108635556,LOC106503993,MGST3,GSTK1,MGST1,LOC102181105,LOC102173738,LOC102172432
Influenza A	ko05164	24	0.0374525	1.46035	PIK3CD,STAT1,CCL5,IFIH1,LOC108638473,PML,LOC102189356,LOC102179937,LOC102180664,LOC102188986,LOC102188267,LOC102187998,LOC102187356,CIITA,LOC102183400,HSPA6,LOC102179184,LOC102173997,CXCL10,VDAC1,PIK3CB,LOC108636544,LOC102181595,TMPRSS2
Primary immunodeficiency	ko05340	7	0.0403172	2.1415	CD8B,LCK,CD3E,PTPRC,CIITA,IL2RG,AIRE,
Fatty acid biosynthesis	ko00061	4	0.0507699	2.75336	OLAH,ACSL3,ACSL5,MCAT
