# Supplementary material for: Genome-Wide Identification and Characterization of Long Noncoding RNAs of Brown to White Adipose Tissue Transformation in Goats
Source: Cells. 2019 Aug 15;8(8):904. doi: 10.3390/cells8080904 (PMC6721666; doi:10.3390/cells8080904)
Supplement: Supplementary file 1 [file cells-08-00904-s001.zip › Table S7.xlsx]

## Sheet: Sheet1
Co-expression analysis between protein coding genes and lncRNAs
lncRNA_ID	Gene_Name	coefficient	pvalue
MSTRG.100268.22	LOC102176710	0.978681	3.34651e-08
MSTRG.100268.22	LOC102188684	0.973924	9.08827e-08
MSTRG.100268.22	FSTL5	0.968975	2.14896e-07
MSTRG.100268.22	GPAT4	0.965881	3.43849e-07
MSTRG.100268.22	ACBD5	0.962447	5.52226e-07
MSTRG.100268.22	RFX4	0.954467	1.42776e-06
MSTRG.100268.22	PRELID2	0.952775	1.70845e-06
MSTRG.100268.4	PRELID3B	0.990451	6.15368e-10
MSTRG.100268.4	SIRT2	0.989933	8.00735e-10
MSTRG.100268.4	ETFDH	0.98664	3.27753e-09
MSTRG.100268.4	MTFP1	0.986346	3.65294e-09
MSTRG.100268.4	REEP6	0.985438	5.03333e-09
MSTRG.100268.4	LOC102188264	0.98391	8.266e-09
MSTRG.100268.4	THAP4	0.982467	1.26703e-08
MSTRG.100268.4	NDUFS2	0.982447	1.27431e-08
MSTRG.100268.4	SLC25A42	0.982382	1.29791e-08
MSTRG.100268.4	NDUFA7	0.981897	1.4855e-08
MSTRG.100268.4	LOC102188021	0.981645	1.59095e-08
MSTRG.100268.4	TMEM266	0.980326	2.24613e-08
MSTRG.100268.4	ATP5C1	0.98015	2.34789e-08
MSTRG.100268.4	LOC102179036	0.980144	2.35145e-08
MSTRG.100268.4	ATP5F1	0.979819	2.54841e-08
MSTRG.100268.4	LOC102191741	0.97939	2.82887e-08
MSTRG.100268.4	LOC102173562	0.978898	3.18049e-08
MSTRG.100268.4	NDUFA6	0.978671	3.35445e-08
MSTRG.100268.4	CPN2	0.978664	3.3594e-08
MSTRG.100268.4	LOC102169976	0.978524	3.47094e-08
MSTRG.100268.4	TSTD3	0.978471	3.51326e-08
MSTRG.100268.4	NDUFA11	0.978395	3.57575e-08
MSTRG.100268.4	CPT2	0.978143	3.78732e-08
MSTRG.100268.4	NDUFV2	0.977857	4.03937e-08
MSTRG.100268.4	ATP5I	0.977514	4.35955e-08
MSTRG.100268.4	IMMT	0.977485	4.3873e-08
MSTRG.100268.4	SLC25A11	0.977404	4.46676e-08
MSTRG.100268.4	MCAT	0.977282	4.58741e-08
MSTRG.100268.4	ATP5H	0.977129	4.74274e-08
MSTRG.100268.4	LOC102179291	0.977052	4.82313e-08
MSTRG.100268.4	NR2F6	0.976961	4.9184e-08
MSTRG.100268.4	NDUFS8	0.976891	4.99342e-08
MSTRG.100268.4	ATP5G1	0.976793	5.09834e-08
MSTRG.100268.4	HINT1	0.976628	5.28099e-08
MSTRG.100268.4	AIFM1	0.976503	5.4232e-08
MSTRG.100268.4	NDUFAB1	0.976453	5.48016e-08
MSTRG.100268.4	ATP5O	0.976112	5.88497e-08
MSTRG.100268.4	ENDOG	0.97588	6.17461e-08
MSTRG.100268.4	NDUFB6	0.97586	6.20008e-08
MSTRG.100268.4	TSC22D4	0.975481	6.69753e-08
MSTRG.100268.4	ATP5B	0.975379	6.83735e-08
MSTRG.100268.4	NIT1	0.975136	7.17842e-08
MSTRG.100268.4	HSD17B8	0.975055	7.29566e-08
MSTRG.100268.4	NDUFB7	0.974963	7.42991e-08
MSTRG.100268.4	ACO2	0.974724	7.78719e-08
MSTRG.100268.4	MDH2	0.97468	7.85454e-08
MSTRG.100268.4	NOA1	0.974179	8.65623e-08
MSTRG.100268.4	HSDL2	0.974175	8.66298e-08
MSTRG.100268.4	NDUFB11	0.974047	8.87869e-08
MSTRG.100268.4	GLRX5	0.973919	9.09759e-08
MSTRG.100268.4	COQ9	0.973804	9.29836e-08
MSTRG.100268.4	OXA1L	0.97378	9.34043e-08
MSTRG.100268.4	AADAT	0.973613	9.6384e-08
MSTRG.100268.4	MRPS15	0.973464	9.91124e-08
MSTRG.100268.4	CDK16	0.973224	1.03642e-07
MSTRG.100268.4	ALKBH7	0.973099	1.06052e-07
MSTRG.100268.4	HSD17B10	0.972978	1.08443e-07
MSTRG.100268.4	VDAC3	0.972806	1.11903e-07
MSTRG.100268.4	LOC100861263	0.972559	1.17022e-07
MSTRG.100268.4	FABP3	0.972548	1.17249e-07
MSTRG.100268.4	MIF4GD	0.972309	1.22395e-07
MSTRG.100268.4	ATP7B	0.972044	1.28315e-07
MSTRG.100268.4	SUCLG1	0.971951	1.30443e-07
MSTRG.100268.4	HADHA	0.971745	1.35251e-07
MSTRG.100268.4	ATP5A1	0.971565	1.39585e-07
MSTRG.100268.4	NDUFC2	0.971375	1.44256e-07
MSTRG.100268.4	LOC102178813	0.971315	1.45759e-07
MSTRG.100268.4	SLC25A5	0.971242	1.4761e-07
MSTRG.100268.4	CHCHD3	0.971173	1.49371e-07
MSTRG.100268.4	TUFM	0.970701	1.61881e-07
MSTRG.100268.4	BOLA3	0.970576	1.65314e-07
MSTRG.100268.4	COQ6	0.970552	1.65981e-07
MSTRG.100268.4	FLAD1	0.970522	1.66832e-07
MSTRG.100268.4	TXN2	0.970372	1.71072e-07
MSTRG.100268.4	NDUFB8	0.970282	1.7368e-07
MSTRG.100268.4	NDUFS1	0.970225	1.7531e-07
MSTRG.100268.4	IARS2	0.970212	1.75687e-07
MSTRG.100268.4	VDAC1	0.970173	1.76841e-07
MSTRG.100268.4	IDH3A	0.970168	1.76977e-07
MSTRG.100268.4	ACSF2	0.969965	1.83024e-07
MSTRG.100268.4	CACNA1I	0.969865	1.8607e-07
MSTRG.100268.4	NDUFB9	0.969816	1.87558e-07
MSTRG.100268.4	AGL	0.969679	1.91822e-07
MSTRG.100268.4	ACADVL	0.96957	1.95248e-07
MSTRG.100268.4	FUOM	0.969202	2.07222e-07
MSTRG.100268.4	HADHB	0.969143	2.09199e-07
MSTRG.100268.4	LOC102190250	0.969143	2.0921e-07
MSTRG.100268.4	LDHB	0.969104	2.10523e-07
MSTRG.100268.4	MTIF3	0.968713	2.24027e-07
MSTRG.100268.4	LOC102188675	0.968384	2.35905e-07
MSTRG.100268.4	EPHX2	0.968213	2.42315e-07
MSTRG.100268.4	ATP5J2	0.968037	2.49024e-07
MSTRG.100268.4	ETFA	0.967949	2.5241e-07
MSTRG.100268.4	CKB	0.967764	2.5972e-07
MSTRG.100268.4	IDH3G	0.967356	2.76372e-07
MSTRG.100268.4	MDH1	0.967282	2.79498e-07
MSTRG.100268.4	LOC102186286	0.967147	2.85251e-07
MSTRG.100268.4	SDHC	0.967024	2.90542e-07
MSTRG.100268.4	ACOT6	0.966916	2.95263e-07
MSTRG.100268.4	NDUFA4	0.966892	2.96349e-07
MSTRG.100268.4	NDUFA10	0.966758	3.02325e-07
MSTRG.100268.4	TPMT	0.96651	3.13653e-07
MSTRG.100268.4	ND3	0.966412	3.18207e-07
MSTRG.100268.4	CPT1B	0.966328	3.2216e-07
MSTRG.100268.4	NNT	0.966297	3.2361e-07
MSTRG.100268.4	PMPCA	0.966232	3.2674e-07
MSTRG.100268.4	NDUFA12	0.966209	3.27825e-07
MSTRG.100268.4	FH	0.966105	3.32831e-07
MSTRG.100268.4	FAM162A	0.966097	3.33249e-07
MSTRG.100268.4	LOC102171149	0.966085	3.33829e-07
MSTRG.100268.4	HIGD2A	0.965708	3.52555e-07
MSTRG.100268.4	OGDH	0.965567	3.59781e-07
MSTRG.100268.4	LOC108637636	0.965553	3.60507e-07
MSTRG.100268.4	DOK7	0.965462	3.65258e-07
MSTRG.100268.4	C3H1orf54	0.965425	3.67195e-07
MSTRG.100268.4	DARS2	0.965399	3.68537e-07
MSTRG.100268.4	DCTPP1	0.965326	3.72383e-07
MSTRG.100268.4	SDHA	0.964977	3.91293e-07
MSTRG.100268.4	TMEM126A	0.964782	4.02149e-07
MSTRG.100268.4	ALDOA	0.964731	4.05061e-07
MSTRG.100268.4	ABHD8	0.964481	4.19411e-07
MSTRG.100268.4	LOC102175610	0.964402	4.24045e-07
MSTRG.100268.4	SYTL1	0.964357	4.26714e-07
MSTRG.100268.4	LOC108635087	0.964345	4.27419e-07
MSTRG.100268.4	NDUFA1	0.964225	4.34563e-07
MSTRG.100268.4	PDHB	0.963609	4.7284e-07
MSTRG.100268.4	ECSIT	0.963443	4.83582e-07
MSTRG.100268.4	LOC102169972	0.963428	4.84528e-07
MSTRG.100268.4	MTCH2	0.963345	4.89975e-07
MSTRG.100268.4	DZANK1	0.963344	4.9006e-07
MSTRG.100268.4	NDUFB10	0.963308	4.92476e-07
MSTRG.100268.4	LOC108636610	0.963075	5.08104e-07
MSTRG.100268.4	LOC102173997	0.963046	5.10052e-07
MSTRG.100268.4	GUK1	0.962846	5.23802e-07
MSTRG.100268.4	OTUB2	0.962638	5.38448e-07
MSTRG.100268.4	POLDIP2	0.962444	5.52405e-07
MSTRG.100268.4	NDUFS3	0.962441	5.52641e-07
MSTRG.100268.4	PPARGC1B	0.961877	5.94837e-07
MSTRG.100268.4	MRPS9	0.961585	6.17621e-07
MSTRG.100268.4	NDUFS4	0.961411	6.31573e-07
MSTRG.100268.4	RSRC1	0.961355	6.36092e-07
MSTRG.100268.4	LOC102172376	0.961337	6.37579e-07
MSTRG.100268.4	LOC102176290	0.961188	6.49827e-07
MSTRG.100268.4	NDUFA3	0.961021	6.63682e-07
MSTRG.100268.4	C1QBP	0.960857	6.77641e-07
MSTRG.100268.4	NDUFV1	0.960518	7.07026e-07
MSTRG.100268.4	ABCB7	0.960468	7.11499e-07
MSTRG.100268.4	MLYCD	0.960443	7.13659e-07
MSTRG.100268.4	FAM96A	0.960418	7.15944e-07
MSTRG.100268.4	LOC102178735	0.960166	7.38718e-07
MSTRG.100268.4	CDC34	0.959852	7.67874e-07
MSTRG.100268.4	NDUFA8	0.95985	7.68018e-07
MSTRG.100268.4	NDUFB4	0.959807	7.72157e-07
MSTRG.100268.4	MPC2	0.959732	7.79226e-07
MSTRG.100268.4	NDUFS7	0.959572	7.94637e-07
MSTRG.100268.4	ARMC7	0.958539	8.99889e-07
MSTRG.100268.4	NDUFA9	0.958359	9.19289e-07
MSTRG.100268.4	LOC102189751	0.958332	9.22235e-07
MSTRG.100268.4	CRAT	0.958136	9.43881e-07
MSTRG.100268.4	SAMM50	0.95807	9.51215e-07
MSTRG.100268.4	FOXRED1	0.957896	9.70875e-07
MSTRG.100268.4	MCUR1	0.957792	9.82736e-07
MSTRG.100268.4	ZNF672	0.957643	9.99955e-07
MSTRG.100268.4	LOC102184018	0.957603	1.00455e-06
MSTRG.100268.4	NDUFB5	0.95759	1.00607e-06
MSTRG.100268.4	ISOC2	0.957568	1.00864e-06
MSTRG.100268.4	PTGES2	0.95752	1.01436e-06
MSTRG.100268.4	TRAPPC3	0.957387	1.03002e-06
MSTRG.100268.4	RFC5	0.957338	1.03591e-06
MSTRG.100268.4	ZFYVE27	0.957245	1.04713e-06
MSTRG.100268.4	NSUN4	0.957231	1.04874e-06
MSTRG.100268.4	LRRC73	0.95706	1.06962e-06
MSTRG.100268.4	AURKAIP1	0.956769	1.10582e-06
MSTRG.100268.4	ACOT9	0.956663	1.11928e-06
MSTRG.100268.4	GFM2	0.956614	1.12546e-06
MSTRG.100268.4	TRPT1	0.956551	1.13353e-06
MSTRG.100268.4	ACADS	0.956426	1.14968e-06
MSTRG.100268.4	AFG3L2	0.956296	1.16674e-06
MSTRG.100268.4	HAGH	0.956267	1.17047e-06
MSTRG.100268.4	SPAG8	0.955995	1.20676e-06
MSTRG.100268.4	LOC102184932	0.955785	1.23545e-06
MSTRG.100268.4	MRPS5	0.955445	1.2829e-06
MSTRG.100268.4	MRPS31	0.955187	1.31995e-06
MSTRG.100268.4	TSSC4	0.955106	1.3317e-06
MSTRG.100268.4	RACK1	0.954681	1.39497e-06
MSTRG.100268.4	TMEM120A	0.954637	1.40172e-06
MSTRG.100268.4	TEN1	0.954548	1.41518e-06
MSTRG.100268.4	DLST	0.954466	1.42782e-06
MSTRG.100268.4	NDUFAF2	0.954349	1.44597e-06
MSTRG.100268.4	GFM1	0.954199	1.46959e-06
MSTRG.100268.4	LOC102187154	0.954049	1.49334e-06
MSTRG.100268.4	SUCLG2	0.954012	1.49928e-06
MSTRG.100268.4	TIMM44	0.953935	1.51176e-06
MSTRG.100268.4	MRPL2	0.95389	1.51902e-06
MSTRG.100268.4	ECI2	0.953605	1.56582e-06
MSTRG.100268.4	FAM170B	0.953593	1.56772e-06
MSTRG.100268.4	MRPL12	0.953566	1.57227e-06
MSTRG.100268.4	NFU1	0.953276	1.62121e-06
MSTRG.100268.4	MRPS28	0.953034	1.66284e-06
MSTRG.100268.4	LRPPRC	0.95297	1.67414e-06
MSTRG.100268.4	CARD19	0.952939	1.67945e-06
MSTRG.100268.4	MAP1LC3A	0.952891	1.68803e-06
MSTRG.100268.4	MRPL4	0.952886	1.68878e-06
MSTRG.100268.4	LOC108637473	0.952875	1.69083e-06
MSTRG.100268.4	LOC102175794	0.952861	1.69334e-06
MSTRG.100268.4	PMPCB	0.952649	1.73109e-06
MSTRG.100268.4	SDHB	0.952635	1.73353e-06
MSTRG.100268.4	BPNT1	0.952524	1.75369e-06
MSTRG.100268.4	ESRRA	0.952294	1.79592e-06
MSTRG.100268.4	SPG7	0.952206	1.81217e-06
MSTRG.100268.4	MLF1	0.952188	1.81547e-06
MSTRG.100268.4	ZADH2	0.952092	1.83356e-06
MSTRG.100268.4	LOC108635042	0.952063	1.83899e-06
MSTRG.100268.4	PGBD5	0.951987	1.85337e-06
MSTRG.100268.4	CRYZ	0.951805	1.8882e-06
MSTRG.100268.4	LOC102187496	0.951776	1.89386e-06
MSTRG.100268.4	MRPL39	0.95164	1.92014e-06
MSTRG.100268.4	SOD2	0.951099	2.02828e-06
MSTRG.100268.4	LOC102177764	0.95108	2.03211e-06
MSTRG.100268.4	NDUFB1	0.950997	2.04919e-06
MSTRG.100268.4	GCDH	0.950953	2.05811e-06
MSTRG.100268.4	PRELID1	0.950778	2.09451e-06
MSTRG.100268.4	CHCHD2	0.950494	2.15453e-06
MSTRG.100268.4	HIBCH	0.950077	2.24539e-06
MSTRG.100268.4	SMIM4	0.950022	2.25738e-06
MSTRG.100268.4	ATP5E	0.95001	2.26024e-06
MSTRG.100268.4	PPFIBP1	-0.958431	9.11562e-07
MSTRG.100268.4	ALDH1L2	-0.961932	5.90631e-07
MSTRG.100268.4	ARHGAP10	-0.968678	2.25258e-07
MSTRG.100268.4	STAG1	-0.973164	1.04795e-07
MSTRG.100299.4	DNAJC5G	0.993194	1.13729e-10
MSTRG.100299.4	TFF2	0.986884	2.99039e-09
MSTRG.100299.4	NEK10	0.986008	4.12583e-09
MSTRG.100299.4	PYGM	0.983976	8.09943e-09
MSTRG.100299.4	ROPN1L	0.976226	5.74774e-08
MSTRG.100299.4	LOC102174762	0.96439	4.24773e-07
MSTRG.100299.4	LOC102174261	0.963543	4.77082e-07
MSTRG.100299.4	ADPRHL1	0.95843	9.11667e-07
MSTRG.100299.4	SULT4A1	0.954232	1.46428e-06
MSTRG.100299.4	ZIM2	0.952673	1.7268e-06
MSTRG.100488.1	RGS2	0.976038	5.97676e-08
MSTRG.100488.1	SLC6A14	0.966194	3.28551e-07
MSTRG.100488.1	USH1G	0.959565	7.95318e-07
MSTRG.100488.1	PPP1R15A	0.959523	7.99376e-07
MSTRG.100488.1	LOC108635241	0.956627	1.12381e-06
MSTRG.100488.1	LOC108636372	0.956225	1.176e-06
MSTRG.100488.1	TMEM184A	0.956184	1.18153e-06
MSTRG.100488.1	HBBC	0.955792	1.23447e-06
MSTRG.100488.1	CTNNA3	0.953896	1.51796e-06
MSTRG.100488.1	ARC	0.952919	1.68306e-06
MSTRG.100488.1	LOC108635304	0.952246	1.80468e-06
MSTRG.100488.1	LOC102191176	0.952017	1.84766e-06
MSTRG.100488.1	SLC17A3	0.951945	1.8613e-06
MSTRG.100488.1	ACR	0.951842	1.88113e-06
MSTRG.100488.1	ITIH6	0.951529	1.94201e-06
MSTRG.100488.1	HSPA6	0.950744	2.10169e-06
MSTRG.100488.1	SLC17A2	0.950636	2.1243e-06
MSTRG.103703.15	SLC30A3	0.986143	3.93143e-09
MSTRG.103703.15	RDH12	0.982134	1.39123e-08
MSTRG.103703.15	CDC16	0.976631	5.27745e-08
MSTRG.103703.15	LOC102174832	0.967302	2.78641e-07
MSTRG.103703.15	LOC106503257	0.964661	4.09046e-07
MSTRG.103703.15	PRSS33	0.962347	5.59499e-07
MSTRG.103703.15	PCYT1B	0.956319	1.16364e-06
MSTRG.103703.15	FRMPD4	0.953781	1.53667e-06
MSTRG.103703.15	LOC102172846	0.950623	2.12706e-06
MSTRG.103714.1	LOC102190250	0.992185	2.26575e-10
MSTRG.103714.1	PRELID3B	0.989944	7.96368e-10
MSTRG.103714.1	SLC25A42	0.989333	1.06861e-09
MSTRG.103714.1	MTFP1	0.987118	2.73443e-09
MSTRG.103714.1	ETFA	0.984925	5.97816e-09
MSTRG.103714.1	NDUFA7	0.984559	6.73561e-09
MSTRG.103714.1	TMEM266	0.984359	7.18264e-09
MSTRG.103714.1	NNT	0.984262	7.40603e-09
MSTRG.103714.1	ETFDH	0.983523	9.30523e-09
MSTRG.103714.1	ACADVL	0.982294	1.33061e-08
MSTRG.103714.1	NDUFS2	0.981805	1.52354e-08
MSTRG.103714.1	ALKBH7	0.981784	1.53225e-08
MSTRG.103714.1	LOC102178813	0.981519	1.64615e-08
MSTRG.103714.1	MTIF3	0.981518	1.64659e-08
MSTRG.103714.1	NDUFB11	0.980828	1.97523e-08
MSTRG.103714.1	DOK7	0.979857	2.52509e-08
MSTRG.103714.1	IARS2	0.979557	2.71736e-08
MSTRG.103714.1	ABHD8	0.979436	2.79782e-08
MSTRG.103714.1	LOC102188675	0.979378	2.83761e-08
MSTRG.103714.1	HSD17B8	0.979321	2.8767e-08
MSTRG.103714.1	CPT1B	0.979317	2.87936e-08
MSTRG.103714.1	AADAT	0.979121	3.01748e-08
MSTRG.103714.1	C3H1orf54	0.978431	3.54615e-08
MSTRG.103714.1	ND3	0.977541	4.33377e-08
MSTRG.103714.1	LOC102184018	0.977004	4.87268e-08
MSTRG.103714.1	LOC102169972	0.976697	5.20465e-08
MSTRG.103714.1	NMRK2	0.976645	5.26237e-08
MSTRG.103714.1	HADHA	0.976028	5.98891e-08
MSTRG.103714.1	LOC102179036	0.975767	6.31911e-08
MSTRG.103714.1	NDUFS4	0.975396	6.81361e-08
MSTRG.103714.1	ATP5G1	0.97526	7.00282e-08
MSTRG.103714.1	TSTD3	0.975254	7.01105e-08
MSTRG.103714.1	AIFM1	0.975029	7.33211e-08
MSTRG.103714.1	COQ6	0.974691	7.83828e-08
MSTRG.103714.1	LOC102191741	0.974497	8.14075e-08
MSTRG.103714.1	NDUFS8	0.974254	8.53295e-08
MSTRG.103714.1	HINT1	0.974165	8.67942e-08
MSTRG.103714.1	THAP4	0.973987	8.98052e-08
MSTRG.103714.1	NDUFB6	0.973864	9.19304e-08
MSTRG.103714.1	NDUFV2	0.973692	9.49595e-08
MSTRG.103714.1	HSDL2	0.973343	1.01369e-07
MSTRG.103714.1	FH	0.973266	1.02839e-07
MSTRG.103714.1	SLC25A11	0.973064	1.06744e-07
MSTRG.103714.1	CDK16	0.972928	1.09443e-07
MSTRG.103714.1	NDUFS1	0.972911	1.09766e-07
MSTRG.103714.1	NDUFA6	0.972823	1.1156e-07
MSTRG.103714.1	LOC102179291	0.972612	1.15908e-07
MSTRG.103714.1	SDHA	0.972291	1.22803e-07
MSTRG.103714.1	LOC102188021	0.972188	1.25083e-07
MSTRG.103714.1	NDUFAF2	0.972042	1.28373e-07
MSTRG.103714.1	WDR45	0.97162	1.38245e-07
MSTRG.103714.1	NDUFA11	0.971459	1.42181e-07
MSTRG.103714.1	GLRX5	0.970949	1.55204e-07
MSTRG.103714.1	LOC102188264	0.970912	1.56198e-07
MSTRG.103714.1	LRRC73	0.970783	1.59651e-07
MSTRG.103714.1	ROMO1	0.970603	1.64577e-07
MSTRG.103714.1	EPHX2	0.970529	1.66647e-07
MSTRG.103714.1	ATP5B	0.970492	1.67668e-07
MSTRG.103714.1	CPN2	0.970489	1.67747e-07
MSTRG.103714.1	ATP5F1	0.970341	1.71966e-07
MSTRG.103714.1	NDUFAB1	0.970309	1.72878e-07
MSTRG.103714.1	NR2F6	0.970209	1.75779e-07
MSTRG.103714.1	MDH2	0.970056	1.80302e-07
MSTRG.103714.1	HSD17B10	0.969953	1.83399e-07
MSTRG.103714.1	IMMT	0.969543	1.96125e-07
MSTRG.103714.1	LOC108635087	0.96947	1.98459e-07
MSTRG.103714.1	ACO2	0.969393	2.00932e-07
MSTRG.103714.1	IDH2	0.969301	2.03941e-07
MSTRG.103714.1	ATP5H	0.969243	2.05859e-07
MSTRG.103714.1	FABP3	0.9685	2.31659e-07
MSTRG.103714.1	ARMC7	0.968068	2.47818e-07
MSTRG.103714.1	OGDH	0.967939	2.52794e-07
MSTRG.103714.1	ACADS	0.967884	2.54939e-07
MSTRG.103714.1	LOC102168327	0.967837	2.56808e-07
MSTRG.103714.1	ATP5A1	0.967739	2.60712e-07
MSTRG.103714.1	LOC100861263	0.967712	2.61788e-07
MSTRG.103714.1	ATP5O	0.967674	2.63322e-07
MSTRG.103714.1	COQ9	0.967653	2.64146e-07
MSTRG.103714.1	SPG7	0.967458	2.72145e-07
MSTRG.103714.1	GOT2	0.96731	2.78321e-07
MSTRG.103714.1	DZANK1	0.966884	2.9669e-07
MSTRG.103714.1	ATP5C1	0.96663	3.08144e-07
MSTRG.103714.1	HEYL	0.96638	3.19708e-07
MSTRG.103714.1	AGL	0.966198	3.28337e-07
MSTRG.103714.1	ATP5I	0.965975	3.39203e-07
MSTRG.103714.1	NDUFV1	0.965884	3.43704e-07
MSTRG.103714.1	MRPS15	0.965691	3.53419e-07
MSTRG.103714.1	CACNA1I	0.965648	3.55605e-07
MSTRG.103714.1	LOC102171149	0.965622	3.5693e-07
MSTRG.103714.1	FAM81A	0.965561	3.60087e-07
MSTRG.103714.1	LOC102173562	0.965491	3.63734e-07
MSTRG.103714.1	ZNF641	0.965364	3.7037e-07
MSTRG.103714.1	PTPMT1	0.965155	3.81541e-07
MSTRG.103714.1	MED29	0.965124	3.83267e-07
MSTRG.103714.1	ATP5J2	0.965115	3.83739e-07
MSTRG.103714.1	CLPP	0.965022	3.88815e-07
MSTRG.103714.1	REEP6	0.964268	4.31985e-07
MSTRG.103714.1	NIT1	0.964214	4.35272e-07
MSTRG.103714.1	LOC102187069	0.964039	4.45879e-07
MSTRG.103714.1	LRRC8E	0.96399	4.48882e-07
MSTRG.103714.1	SDHB	0.963934	4.52321e-07
MSTRG.103714.1	CPT2	0.963733	4.64944e-07
MSTRG.103714.1	LOC102186286	0.963639	4.70928e-07
MSTRG.103714.1	CISD3	0.963471	4.8172e-07
MSTRG.103714.1	NDUFB8	0.963389	4.87078e-07
MSTRG.103714.1	DLG3	0.963271	4.94921e-07
MSTRG.103714.1	SLC25A5	0.963074	5.08181e-07
MSTRG.103714.1	ENDOG	0.963002	5.13087e-07
MSTRG.103714.1	TUFM	0.963	5.1317e-07
MSTRG.103714.1	SIRT2	0.962733	5.31774e-07
MSTRG.103714.1	PMPCA	0.962671	5.36108e-07
MSTRG.103714.1	MDH1	0.962578	5.4278e-07
MSTRG.103714.1	NDUFB7	0.962544	5.45202e-07
MSTRG.103714.1	CHCHD3	0.962375	5.57414e-07
MSTRG.103714.1	LOC108634739	0.962204	5.70101e-07
MSTRG.103714.1	FUOM	0.962163	5.7309e-07
MSTRG.103714.1	LOC102180215	0.962041	5.82291e-07
MSTRG.103714.1	CKB	0.961993	5.85959e-07
MSTRG.103714.1	ACSF2	0.961946	5.89518e-07
MSTRG.103714.1	TRAF4	0.961911	5.92186e-07
MSTRG.103714.1	CAPN11	0.961898	5.93201e-07
MSTRG.103714.1	OXA1L	0.96155	6.20453e-07
MSTRG.103714.1	TXN2	0.961548	6.20613e-07
MSTRG.103714.1	GRSF1	0.961488	6.25419e-07
MSTRG.103714.1	LOC102178029	0.96147	6.26833e-07
MSTRG.103714.1	LOC106501861	0.961462	6.27509e-07
MSTRG.103714.1	VDAC3	0.961458	6.27802e-07
MSTRG.103714.1	TSSC4	0.961304	6.40294e-07
MSTRG.103714.1	LOC102191511	0.961078	6.58907e-07
MSTRG.103714.1	FLAD1	0.960981	6.67052e-07
MSTRG.103714.1	FAM170B	0.960883	6.75414e-07
MSTRG.103714.1	GCDH	0.960741	6.87552e-07
MSTRG.103714.1	NDUFA13	0.960741	6.87576e-07
MSTRG.103714.1	CMC1	0.960571	7.02359e-07
MSTRG.103714.1	NDUFC2	0.960448	7.13301e-07
MSTRG.103714.1	LOC108637636	0.959479	8.03745e-07
MSTRG.103714.1	TARS2	0.959322	8.19123e-07
MSTRG.103714.1	HDDC3	0.958944	8.57418e-07
MSTRG.103714.1	HIBCH	0.958704	8.82348e-07
MSTRG.103714.1	LOC102169976	0.958662	8.86784e-07
MSTRG.103714.1	NDUFA10	0.958119	9.45743e-07
MSTRG.103714.1	SOD2	0.958004	9.58589e-07
MSTRG.103714.1	LOC102183616	0.957963	9.63195e-07
MSTRG.103714.1	GMPR	0.957541	1.01182e-06
MSTRG.103714.1	MRPS36	0.957508	1.01569e-06
MSTRG.103714.1	NDUFA4	0.957456	1.02193e-06
MSTRG.103714.1	LOC102187496	0.957022	1.07429e-06
MSTRG.103714.1	BOLA3	0.956928	1.08592e-06
MSTRG.103714.1	FGF9	0.956837	1.09721e-06
MSTRG.103714.1	ATP7B	0.95679	1.10311e-06
MSTRG.103714.1	LDHB	0.956605	1.12657e-06
MSTRG.103714.1	LOC102176290	0.955768	1.23776e-06
MSTRG.103714.1	TMEM25	0.955655	1.25337e-06
MSTRG.103714.1	WNT11	0.955431	1.28498e-06
MSTRG.103714.1	FAM96A	0.95538	1.29216e-06
MSTRG.103714.1	NDUFS7	0.955364	1.29453e-06
MSTRG.103714.1	PPARGC1B	0.955187	1.32e-06
MSTRG.103714.1	IDH3A	0.955122	1.32938e-06
MSTRG.103714.1	HADHB	0.955027	1.34333e-06
MSTRG.103714.1	MPC2	0.955026	1.34344e-06
MSTRG.103714.1	LRPPRC	0.954893	1.36314e-06
MSTRG.103714.1	BPNT1	0.954794	1.37787e-06
MSTRG.103714.1	HDC	0.954705	1.39132e-06
MSTRG.103714.1	NDUFA3	0.954375	1.44196e-06
MSTRG.103714.1	CRAT	0.954255	1.46077e-06
MSTRG.103714.1	MTCH2	0.954195	1.47015e-06
MSTRG.103714.1	POLR2I	0.954091	1.4867e-06
MSTRG.103714.1	MRPL39	0.954068	1.49034e-06
MSTRG.103714.1	ISCA1	0.953674	1.55434e-06
MSTRG.103714.1	FANCD2	0.953495	1.58412e-06
MSTRG.103714.1	TSC22D4	0.953478	1.58696e-06
MSTRG.103714.1	NDUFB9	0.953388	1.60213e-06
MSTRG.103714.1	LACTB2	0.95328	1.62054e-06
MSTRG.103714.1	PTGES2	0.952596	1.74064e-06
MSTRG.103714.1	TCTEX1D1	0.952466	1.76416e-06
MSTRG.103714.1	ZFYVE27	0.951948	1.86075e-06
MSTRG.103714.1	SMIM4	0.951812	1.88682e-06
MSTRG.103714.1	NDUFA12	0.951762	1.89651e-06
MSTRG.103714.1	SDHC	0.951683	1.9118e-06
MSTRG.103714.1	LOC102175794	0.951607	1.92667e-06
MSTRG.103714.1	MIF4GD	0.951552	1.93754e-06
MSTRG.103714.1	LOC102178735	0.951508	1.9461e-06
MSTRG.103714.1	SUCLG1	0.951402	1.96722e-06
MSTRG.103714.1	LOC102184932	0.951374	1.97277e-06
MSTRG.103714.1	QRSL1	0.951364	1.97474e-06
MSTRG.103714.1	C1QBP	0.951217	2.00422e-06
MSTRG.103714.1	NFU1	0.951147	2.01841e-06
MSTRG.103714.1	LOC102179380	0.95114	2.01981e-06
MSTRG.103714.1	LOC102173997	0.95109	2.03009e-06
MSTRG.103714.1	ISOC2	0.950948	2.05928e-06
MSTRG.103714.1	BCKDHB	0.950877	2.07395e-06
MSTRG.103714.1	LOC102172376	0.950814	2.08695e-06
MSTRG.103714.1	ATP5E	0.950651	2.12112e-06
MSTRG.103714.1	FOXRED1	0.950649	2.12168e-06
MSTRG.103714.1	LOC102175610	0.950399	2.17501e-06
MSTRG.105503.1	LOC102174448	0.966482	3.14957e-07
MSTRG.10695.2	CDC45	0.960281	7.28239e-07
MSTRG.106956.4	TLR10	0.994495	3.94544e-11
MSTRG.106956.4	ATP12A	0.993286	1.0624e-10
MSTRG.106956.4	CCL5	0.992318	2.08051e-10
MSTRG.106956.4	LOC102191204	0.992133	2.34213e-10
MSTRG.106956.4	ATP8A2	0.99207	2.43707e-10
MSTRG.106956.4	LOC102175070	0.992007	2.5359e-10
MSTRG.106956.4	ZNF683	0.991104	4.32243e-10
MSTRG.106956.4	CRTAM	0.990477	6.07188e-10
MSTRG.106956.4	CD6	0.989399	1.03575e-09
MSTRG.106956.4	LOC102189920	0.988893	1.30645e-09
MSTRG.106956.4	LOC102177217	0.988856	1.32882e-09
MSTRG.106956.4	TESC	0.988787	1.36989e-09
MSTRG.106956.4	LOC108637764	0.988347	1.65922e-09
MSTRG.106956.4	PIK3CD	0.987979	1.93733e-09
MSTRG.106956.4	LOC102173932	0.986967	2.89749e-09
MSTRG.106956.4	CLEC7A	0.986216	3.82872e-09
MSTRG.106956.4	PDE6C	0.985539	4.8614e-09
MSTRG.106956.4	LOC102180368	0.98525	5.36398e-09
MSTRG.106956.4	LOC102171786	0.985178	5.49489e-09
MSTRG.106956.4	BTN2A2	0.984144	7.68728e-09
MSTRG.106956.4	KRT82	0.983903	8.28459e-09
MSTRG.106956.4	UPB1	0.98338	9.71378e-09
MSTRG.106956.4	LOC102189227	0.983073	1.06377e-08
MSTRG.106956.4	LOC106503979	0.982913	1.11472e-08
MSTRG.106956.4	CNTNAP2	0.982799	1.15218e-08
MSTRG.106956.4	ITGA4	0.982526	1.24615e-08
MSTRG.106956.4	PDE7A	0.982449	1.27356e-08
MSTRG.106956.4	FABP6	0.982294	1.3303e-08
MSTRG.106956.4	CCR9	0.982229	1.35485e-08
MSTRG.106956.4	TOX	0.982166	1.37879e-08
MSTRG.106956.4	LOC102183702	0.981693	1.57046e-08
MSTRG.106956.4	CCR8	0.981292	1.74913e-08
MSTRG.106956.4	LOC108638053	0.98115	1.81596e-08
MSTRG.106956.4	LOC102187356	0.981143	1.81936e-08
MSTRG.106956.4	KLK15	0.981054	1.86246e-08
MSTRG.106956.4	LOC102173834	0.980287	2.26818e-08
MSTRG.106956.4	CD2	0.98024	2.29506e-08
MSTRG.106956.4	CRYBB1	0.980198	2.31949e-08
MSTRG.106956.4	LOC102187998	0.979974	2.45297e-08
MSTRG.106956.4	LOC102188452	0.979879	2.51113e-08
MSTRG.106956.4	NAALADL1	0.979826	2.54449e-08
MSTRG.106956.4	CD69	0.97936	2.84984e-08
MSTRG.106956.4	BCL2L14	0.979117	3.0202e-08
MSTRG.106956.4	RASSF5	0.97872	3.3165e-08
MSTRG.106956.4	TCF7	0.978684	3.34404e-08
MSTRG.106956.4	ARHGAP4	0.978178	3.7572e-08
MSTRG.106956.4	ZC3H12D	0.978145	3.78541e-08
MSTRG.106956.4	LOC102188986	0.978101	3.82369e-08
MSTRG.106956.4	LOC108635164	0.978003	3.90922e-08
MSTRG.106956.4	TIGIT	0.97791	3.99155e-08
MSTRG.106956.4	KIAA1257	0.977842	4.05294e-08
MSTRG.106956.4	AOAH	0.977637	4.2429e-08
MSTRG.106956.4	SASH3	0.97763	4.24915e-08
MSTRG.106956.4	SUSD3	0.977369	4.50108e-08
MSTRG.106956.4	LOC108635823	0.977069	4.80528e-08
MSTRG.106956.4	LOC108636059	0.97638	5.56493e-08
MSTRG.106956.4	CELA1	0.976137	5.85553e-08
MSTRG.106956.4	LOC102187924	0.976098	5.90284e-08
MSTRG.106956.4	LOC108635869	0.975978	6.05119e-08
MSTRG.106956.4	GNLY	0.975847	6.21593e-08
MSTRG.106956.4	LOC108636459	0.975789	6.29067e-08
MSTRG.106956.4	DEF6	0.97576	6.32802e-08
MSTRG.106956.4	LOC108634206	0.975565	6.58437e-08
MSTRG.106956.4	LOC106503901	0.9754	6.80832e-08
MSTRG.106956.4	HSH2D	0.975186	7.10646e-08
MSTRG.106956.4	STAT4	0.97504	7.31749e-08
MSTRG.106956.4	FAM196B	0.974993	7.38503e-08
MSTRG.106956.4	PVRIG	0.974832	7.62467e-08
MSTRG.106956.4	PRF1	0.974801	7.67131e-08
MSTRG.106956.4	CCR4	0.974756	7.73849e-08
MSTRG.106956.4	TNFRSF9	0.974741	7.76114e-08
MSTRG.106956.4	CXCL11	0.97471	7.80881e-08
MSTRG.106956.4	LOC102183941	0.974619	7.94955e-08
MSTRG.106956.4	GDNF	0.974343	8.38661e-08
MSTRG.106956.4	AMBP	0.974165	8.67934e-08
MSTRG.106956.4	CSF2RA	0.973753	9.38832e-08
MSTRG.106956.4	LOC106503661	0.973716	9.45304e-08
MSTRG.106956.4	HOPX	0.973626	9.61434e-08
MSTRG.106956.4	ITGAL	0.973615	9.63459e-08
MSTRG.106956.4	CD74	0.973609	9.64551e-08
MSTRG.106956.4	KCNAB2	0.973545	9.76239e-08
MSTRG.106956.4	TMEM156	0.972934	1.09307e-07
MSTRG.106956.4	BCL2A1	0.972913	1.09738e-07
MSTRG.106956.4	LOC102178869	0.972838	1.11244e-07
MSTRG.106956.4	UBASH3A	0.972624	1.15659e-07
MSTRG.106956.4	LOC102188267	0.972537	1.17488e-07
MSTRG.106956.4	NCR1	0.972153	1.25858e-07
MSTRG.106956.4	THEMIS	0.971611	1.38474e-07
MSTRG.106956.4	ABRACL	0.971517	1.40739e-07
MSTRG.106956.4	LOC102187124	0.971365	1.44502e-07
MSTRG.106956.4	PDCD1LG2	0.971279	1.46665e-07
MSTRG.106956.4	LOC102190602	0.971256	1.47243e-07
MSTRG.106956.4	RAB37	0.971193	1.48853e-07
MSTRG.106956.4	LOC102175459	0.970945	1.55311e-07
MSTRG.106956.4	STK17B	0.970719	1.61377e-07
MSTRG.106956.4	LOC102183956	0.970655	1.6315e-07
MSTRG.106956.4	GIMAP1	0.970432	1.69363e-07
MSTRG.106956.4	SH3BP1	0.970419	1.69729e-07
MSTRG.106956.4	LOC102179937	0.970381	1.70831e-07
MSTRG.106956.4	SLAMF7	0.970301	1.73104e-07
MSTRG.106956.4	IL12RB1	0.970025	1.81239e-07
MSTRG.106956.4	LOC108636742	0.969976	1.82704e-07
MSTRG.106956.4	ITGB7	0.969746	1.89734e-07
MSTRG.106956.4	PRKCB	0.969681	1.91753e-07
MSTRG.106956.4	ARHGAP11A	0.969547	1.96001e-07
MSTRG.106956.4	MAP4K1	0.969442	1.9937e-07
MSTRG.106956.4	FMNL1	0.969156	2.08756e-07
MSTRG.106956.4	AURKB	0.96808	2.47345e-07
MSTRG.106956.4	SLC9A7	0.967821	2.57458e-07
MSTRG.106956.4	CD244	0.967761	2.59818e-07
MSTRG.106956.4	HAAO	0.967636	2.64858e-07
MSTRG.106956.4	SPINK4	0.967532	2.69089e-07
MSTRG.106956.4	TXK	0.967418	2.73775e-07
MSTRG.106956.4	RASAL3	0.967243	2.81124e-07
MSTRG.106956.4	PTPRC	0.967128	2.86026e-07
MSTRG.106956.4	FAM179A	0.967127	2.86094e-07
MSTRG.106956.4	PLAC8	0.966938	2.94299e-07
MSTRG.106956.4	LDB1	0.966607	3.09167e-07
MSTRG.106956.4	SLC38A5	0.966321	3.22465e-07
MSTRG.106956.4	LOC102170239	0.965783	3.48758e-07
MSTRG.106956.4	TBX21	0.965549	3.60727e-07
MSTRG.106956.4	CD5	0.965495	3.63533e-07
MSTRG.106956.4	ACSM3	0.965346	3.71333e-07
MSTRG.106956.4	LAMP3	0.96531	3.73243e-07
MSTRG.106956.4	MYO1G	0.965236	3.77187e-07
MSTRG.106956.4	LOC102184229	0.965198	3.7925e-07
MSTRG.106956.4	LOC102170866	0.964962	3.92095e-07
MSTRG.106956.4	ARHGDIB	0.964878	3.96779e-07
MSTRG.106956.4	RAC2	0.964818	4.00119e-07
MSTRG.106956.4	ARHGAP15	0.964782	4.02166e-07
MSTRG.106956.4	LOC102189356	0.964753	4.03813e-07
MSTRG.106956.4	DOCK8	0.964403	4.23994e-07
MSTRG.106956.4	LOC102177263	0.964044	4.45532e-07
MSTRG.106956.4	RGS14	0.963944	4.51713e-07
MSTRG.106956.4	IL2RA	0.963844	4.57947e-07
MSTRG.106956.4	CTSW	0.963832	4.58668e-07
MSTRG.106956.4	FOXM1	0.963675	4.68608e-07
MSTRG.106956.4	EOMES	0.963437	4.83963e-07
MSTRG.106956.4	NLRC3	0.963403	4.86216e-07
MSTRG.106956.4	LOC102169913	0.963337	4.9056e-07
MSTRG.106956.4	ADGRG5	0.963065	5.08788e-07
MSTRG.106956.4	TRAF3IP3	0.963039	5.10521e-07
MSTRG.106956.4	LOC108635826	0.962633	5.38814e-07
MSTRG.106956.4	CCNF	0.962489	5.49169e-07
MSTRG.106956.4	PLD4	0.962366	5.58096e-07
MSTRG.106956.4	IL37	0.962297	5.63197e-07
MSTRG.106956.4	CCR5	0.962252	5.66525e-07
MSTRG.106956.4	PDLIM2	0.962064	5.80556e-07
MSTRG.106956.4	CORO1A	0.962055	5.81214e-07
MSTRG.106956.4	IKZF3	0.962034	5.82829e-07
MSTRG.106956.4	FYB	0.961996	5.85715e-07
MSTRG.106956.4	IL32	0.961705	6.0819e-07
MSTRG.106956.4	SARM1	0.961656	6.12028e-07
MSTRG.106956.4	CD3E	0.96164	6.13322e-07
MSTRG.106956.4	VGLL1	0.96154	6.21208e-07
MSTRG.106956.4	NLRC5	0.961521	6.2272e-07
MSTRG.106956.4	LCK	0.961453	6.28179e-07
MSTRG.106956.4	UNC119	0.961423	6.30576e-07
MSTRG.106956.4	IL2RG	0.961294	6.41106e-07
MSTRG.106956.4	LOC108635102	0.961206	6.48311e-07
MSTRG.106956.4	CD38	0.960851	6.78112e-07
MSTRG.106956.4	CIITA	0.960829	6.79967e-07
MSTRG.106956.4	LOC108634590	0.960451	7.13014e-07
MSTRG.106956.4	LOC108637990	0.960298	7.26702e-07
MSTRG.106956.4	NIPAL1	0.960141	7.40998e-07
MSTRG.106956.4	CHI3L2	0.960104	7.44409e-07
MSTRG.106956.4	RPP25	0.959986	7.55286e-07
MSTRG.106956.4	CD3G	0.95934	8.17363e-07
MSTRG.106956.4	DOCK2	0.958828	8.69404e-07
MSTRG.106956.4	RASGRP1	0.957327	1.0372e-06
MSTRG.106956.4	GPR82	0.957327	1.03726e-06
MSTRG.106956.4	CD8B	0.957026	1.07377e-06
MSTRG.106956.4	IKZF1	0.956889	1.09077e-06
MSTRG.106956.4	SHISA2	0.956583	1.12942e-06
MSTRG.106956.4	ADCY7	0.956416	1.15101e-06
MSTRG.106956.4	LOC102178953	0.95572	1.24444e-06
MSTRG.106956.4	LOC102181771	0.955149	1.3255e-06
MSTRG.106956.4	ASPM	0.954841	1.37091e-06
MSTRG.106956.4	SELL	0.95457	1.41184e-06
MSTRG.106956.4	LOC102172041	0.954475	1.42639e-06
MSTRG.106956.4	LOC102190811	0.954454	1.42974e-06
MSTRG.106956.4	LOC106502965	0.954403	1.43766e-06
MSTRG.106956.4	LOC102183503	0.954108	1.48402e-06
MSTRG.106956.4	CENPE	0.953806	1.53264e-06
MSTRG.106956.4	LOC108633414	0.953774	1.53788e-06
MSTRG.106956.4	PTPRZ1	0.953746	1.54242e-06
MSTRG.106956.4	SAMD3	0.953548	1.57533e-06
MSTRG.106956.4	LOC102182856	0.953173	1.63883e-06
MSTRG.106956.4	MKI67	0.953093	1.65258e-06
MSTRG.106956.4	RINL	0.952986	1.67126e-06
MSTRG.106956.4	LOC102172697	0.952795	1.70488e-06
MSTRG.106956.4	LOC102169618	0.95278	1.70759e-06
MSTRG.106956.4	LOC106503889	0.952696	1.7226e-06
MSTRG.106956.4	CCDC88B	0.952689	1.72386e-06
MSTRG.106956.4	LOC102180664	0.952401	1.77613e-06
MSTRG.106956.4	LOC102171944	0.952247	1.80463e-06
MSTRG.106956.4	KIF18B	0.952154	1.822e-06
MSTRG.106956.4	TESPA1	0.951886	1.87268e-06
MSTRG.106956.4	GPR171	0.951863	1.87714e-06
MSTRG.106956.4	GPR132	0.951763	1.89641e-06
MSTRG.106956.4	LOC102180959	0.951718	1.90495e-06
MSTRG.106956.4	FCRL5	0.951471	1.95349e-06
MSTRG.106956.4	CD48	0.951171	2.01362e-06
MSTRG.106956.4	PAG1	0.950816	2.08664e-06
MSTRG.106956.4	KIF22	0.950706	2.10961e-06
MSTRG.106956.4	LOC108635363	0.950607	2.13056e-06
MSTRG.106956.4	RUNX3	0.950443	2.1655e-06
MSTRG.106956.4	ARHGAP45	0.950413	2.17203e-06
MSTRG.106956.4	NOD2	0.950321	2.19182e-06
MSTRG.106956.4	TSPEAR	0.950255	2.2062e-06
MSTRG.106956.4	FBXO41	0.950184	2.22164e-06
MSTRG.106956.4	LAT	0.950041	2.25325e-06
MSTRG.107548.1	SAMD9	0.987325	2.52238e-09
MSTRG.107548.1	LOC102188340	0.985685	4.62254e-09
MSTRG.107548.1	LOC102181826	0.98567	4.64653e-09
MSTRG.107548.1	CHMP4C	0.978991	3.11151e-08
MSTRG.107548.1	PER3	0.976405	5.53623e-08
MSTRG.107548.1	LOC106504012	0.976112	5.8853e-08
MSTRG.107548.1	AMPH	0.970192	1.76291e-07
MSTRG.107548.1	LOC106503728	0.97013	1.78104e-07
MSTRG.107548.1	RAB3C	0.969081	2.11293e-07
MSTRG.107548.1	DTX3L	0.968272	2.4007e-07
MSTRG.107548.1	LOC102186356	0.965842	3.45798e-07
MSTRG.107548.1	LOC102170144	0.965632	3.56412e-07
MSTRG.107548.1	RNF213	0.965037	3.87988e-07
MSTRG.107548.1	AHR	0.964764	4.03204e-07
MSTRG.107548.1	LOC102170691	0.963763	4.62989e-07
MSTRG.107548.1	IL7	0.962884	5.21211e-07
MSTRG.107548.1	STAT1	0.960911	6.73029e-07
MSTRG.107548.1	LOC102177285	0.960868	6.76694e-07
MSTRG.107548.1	COL22A1	0.959938	7.59768e-07
MSTRG.107548.1	EPOR	0.958357	9.19589e-07
MSTRG.107548.1	PML	0.958133	9.44239e-07
MSTRG.107548.1	LOC102170165	0.956426	1.14971e-06
MSTRG.107548.1	BATF2	0.954998	1.34759e-06
MSTRG.107548.1	LOC102181554	0.954884	1.36448e-06
MSTRG.107548.1	TC2N	0.952037	1.84398e-06
MSTRG.107548.1	OLFM3	0.951642	1.91986e-06
MSTRG.107548.1	TSPAN4	0.951224	2.00282e-06
MSTRG.107548.1	TIFA	0.950765	2.0973e-06
MSTRG.107548.1	PARP14	0.95075	2.10041e-06
MSTRG.107800.2	C23H6orf226	0.965593	3.58424e-07
MSTRG.107800.2	POLR2F	0.960784	6.83821e-07
MSTRG.107800.2	LOC102177764	0.954188	1.47128e-06
MSTRG.107800.2	C14H8orf59	0.954018	1.49836e-06
MSTRG.107800.2	MALSU1	0.953975	1.5052e-06
MSTRG.107800.2	TMEM261	0.953526	1.57898e-06
MSTRG.107800.2	STK16	0.953391	1.60159e-06
MSTRG.107800.2	TMEM101	0.953385	1.60266e-06
MSTRG.107800.2	TIMM13	0.952975	1.67328e-06
MSTRG.107800.2	MRPL38	0.952422	1.77219e-06
MSTRG.107800.2	ADCK1	0.950234	2.21074e-06
MSTRG.107958.1	RIMS3	0.980728	2.02707e-08
MSTRG.107958.1	CADPS	0.970711	1.61611e-07
MSTRG.107958.1	RTN4R	0.967813	2.57745e-07
MSTRG.107958.1	SORD	0.964035	4.46085e-07
MSTRG.107958.1	TPBGL	0.963897	4.54602e-07
MSTRG.107958.1	ATP10A	0.961371	6.34825e-07
MSTRG.107958.1	RAB3D	0.958624	8.90821e-07
MSTRG.107958.1	DNAAF1	0.956678	1.11729e-06
MSTRG.107958.1	NNAT	0.956158	1.18494e-06
MSTRG.107958.1	NACC2	0.953851	1.52527e-06
MSTRG.107958.1	SBK1	0.953749	1.54201e-06
MSTRG.107958.1	SVOP	0.952159	1.82107e-06
MSTRG.107958.1	PTCH2	0.951593	1.92944e-06
MSTRG.108496.2	COPS7A	-0.953405	1.59918e-06
MSTRG.108496.2	TMTC3	-0.958297	9.2615e-07
MSTRG.111463.4	AKAP3	0.960691	6.91881e-07
MSTRG.111463.4	PANK1	0.958115	9.46239e-07
MSTRG.111463.4	LOC108637396	0.956439	1.14801e-06
MSTRG.111463.4	LOC102188953	0.956091	1.19396e-06
MSTRG.111463.4	UVRAG	0.952683	1.72491e-06
MSTRG.112363.2	TMEM14A	0.979087	3.04177e-08
MSTRG.112363.2	CFI	0.976262	5.7042e-08
MSTRG.112363.2	CCL24	0.974755	7.74031e-08
MSTRG.112363.2	COL8A2	0.97364	9.58978e-08
MSTRG.112363.2	F13A1	0.972978	1.08445e-07
MSTRG.112363.2	LOC102177414	0.972595	1.16275e-07
MSTRG.112363.2	AOC1	0.972259	1.23511e-07
MSTRG.112363.2	CCDC88A	0.968658	2.25962e-07
MSTRG.112363.2	GPSM3	0.968233	2.4154e-07
MSTRG.112363.2	LTC4S	0.965801	3.47866e-07
MSTRG.112363.2	B4GALNT1	0.964442	4.21702e-07
MSTRG.112363.2	CRIP1	0.964104	4.41898e-07
MSTRG.112363.2	S100A14	0.963293	4.93418e-07
MSTRG.112363.2	GLUD1	0.963263	4.95422e-07
MSTRG.112363.2	TTC7A	0.961943	5.89778e-07
MSTRG.112363.2	TSKU	0.959873	7.65856e-07
MSTRG.112363.2	S100A11	0.959651	7.87005e-07
MSTRG.112363.2	TNC	0.959439	8.07629e-07
MSTRG.112363.2	TGFB2	0.958568	8.96834e-07
MSTRG.112363.2	LOC106502146	0.956956	1.08243e-06
MSTRG.112363.2	RAB3IL1	0.955675	1.25063e-06
MSTRG.112363.2	GPR153	0.955466	1.27993e-06
MSTRG.112363.2	MARCO	0.953533	1.57767e-06
MSTRG.112363.2	LOC102181582	0.952446	1.76779e-06
MSTRG.112363.2	CPA3	0.952163	1.82019e-06
MSTRG.112363.2	PRRX2	0.951591	1.92989e-06
MSTRG.112363.2	RAB7B	0.951561	1.93569e-06
MSTRG.112363.2	TMEFF2	0.950448	2.16436e-06
MSTRG.112936.1	RAP1GAP2	0.981632	1.5966e-08
MSTRG.112936.1	NELL1	0.970852	1.578e-07
MSTRG.112936.1	ADAM8	0.968172	2.43866e-07
MSTRG.112936.1	LTC4S	0.960257	7.30417e-07
MSTRG.112936.1	TMEM200C	0.956376	1.15622e-06
MSTRG.112936.1	LOC102175634	0.955764	1.23827e-06
MSTRG.113579.1	EPB42	0.952214	1.81073e-06
MSTRG.117758.1	GPHB5	0.977303	4.56622e-08
MSTRG.117758.1	ADAD2	0.977303	4.56622e-08
MSTRG.117758.1	LOC108637981	0.977303	4.56622e-08
MSTRG.121118.2	CCL22	0.957109	1.06355e-06
MSTRG.174696.1	LOC106503993	0.968733	2.23317e-07
MSTRG.174832.1	TMEM236	0.95309	1.65321e-06
MSTRG.174832.1	LOC108634540	0.953026	1.66429e-06
MSTRG.174997.9	LOC102170378	0.9923	2.10396e-10
MSTRG.174997.9	PRSS33	0.987259	2.58801e-09
MSTRG.174997.9	CKMT1A	0.985815	4.41722e-09
MSTRG.174997.9	LOC102174832	0.984287	7.34642e-09
MSTRG.174997.9	LOC102182418	0.979074	3.05103e-08
MSTRG.174997.9	C29H11orf54	0.977731	4.15488e-08
MSTRG.174997.9	IL10RB	0.960943	6.70273e-07
MSTRG.174997.9	THEM4	0.960784	6.83891e-07
MSTRG.174997.9	LYPD6B	0.960635	6.96787e-07
MSTRG.174997.9	SLC26A7	0.956926	1.08614e-06
MSTRG.175685.2	MET	0.976708	5.19227e-08
MSTRG.175685.2	C28H10orf10	0.965018	3.89021e-07
MSTRG.175685.2	NME9	0.964622	4.11295e-07
MSTRG.175685.2	CHADL	0.959407	8.1078e-07
MSTRG.175685.2	TECPR1	-0.958854	8.66716e-07
MSTRG.177042.12	FAM198A	0.967159	2.84731e-07
MSTRG.177042.12	TNFAIP2	0.965155	3.8156e-07
MSTRG.177042.12	RAP2A	0.964625	4.1108e-07
MSTRG.177042.12	ARRDC4	0.964453	4.21058e-07
MSTRG.177042.12	NKG7	0.963451	4.8302e-07
MSTRG.177042.12	MICAL1	0.962685	5.35116e-07
MSTRG.177042.12	SCIMP	0.959178	8.33595e-07
MSTRG.177042.12	CPNE5	0.95901	8.50652e-07
MSTRG.177042.12	LOC102184990	0.956294	1.16702e-06
MSTRG.177042.12	PTPRU	0.956062	1.19784e-06
MSTRG.177042.12	SELPLG	0.955346	1.2971e-06
MSTRG.177042.12	HPS5	0.953187	1.63641e-06
MSTRG.177042.12	BCO2	0.952615	1.73709e-06
MSTRG.177042.2	TP53INP1	0.956146	1.18657e-06
MSTRG.17719.5	RBP4	0.983722	8.75813e-09
MSTRG.17719.5	NLGN2	0.969922	1.84334e-07
MSTRG.17719.5	ESYT3	0.96801	2.50044e-07
MSTRG.17719.5	CPEB1	0.96345	4.83127e-07
MSTRG.17719.5	LMO4	0.954958	1.3535e-06
MSTRG.17719.5	SLC10A7	0.954093	1.48629e-06
MSTRG.17719.5	CEACAM20	0.952318	1.7914e-06
MSTRG.17719.5	NALCN	0.950242	2.20898e-06
MSTRG.17736.1	NLGN2	0.951435	1.96055e-06
MSTRG.177445.3	SLC25A4	0.971581	1.39182e-07
MSTRG.177445.3	SLC27A6	0.970782	1.59667e-07
MSTRG.177445.3	AKAP1	0.970137	1.77907e-07
MSTRG.177445.3	RCOR2	0.965077	3.85796e-07
MSTRG.177445.3	DNAJC21	0.960778	6.84377e-07
MSTRG.177445.3	MSTO1	0.959597	7.92254e-07
MSTRG.177445.3	TFCP2L1	0.958878	8.64256e-07
MSTRG.177445.3	SPATA31C2	0.957013	1.07539e-06
MSTRG.177445.3	GPT	0.956542	1.13471e-06
MSTRG.177445.3	MTERF3	0.955809	1.23214e-06
MSTRG.177445.3	AIRE	0.95537	1.29361e-06
MSTRG.177445.3	UCHL3	0.95417	1.47411e-06
MSTRG.177445.3	LOC102181889	0.951905	1.86902e-06
MSTRG.177445.3	BLVRA	0.950697	2.11157e-06
MSTRG.177445.3	SLC25A10	0.95049	2.15552e-06
MSTRG.177445.3	SNTA1	0.950252	2.20691e-06
MSTRG.180368.2	UCP3	0.980005	2.43389e-08
MSTRG.180368.2	SAPCD2	0.976642	5.26534e-08
MSTRG.180368.2	PHOSPHO1	0.969101	2.10614e-07
MSTRG.180368.2	ACOT12	0.968426	2.34383e-07
MSTRG.180368.2	PIGZ	0.967555	2.68137e-07
MSTRG.180368.2	SLC45A2	0.966255	3.25606e-07
MSTRG.180368.2	ACLY	0.963921	4.53147e-07
MSTRG.180368.2	ACOX2	0.958385	9.16502e-07
MSTRG.180368.2	COMP	0.956909	1.08821e-06
MSTRG.180368.2	LOC102190167	0.956745	1.10886e-06
MSTRG.180368.2	ZSCAN23	0.956331	1.16205e-06
MSTRG.180368.2	TNNT2	0.954453	1.42985e-06
MSTRG.180368.2	SLC35F3	0.953774	1.53783e-06
MSTRG.180368.2	AKAP1	0.953257	1.62445e-06
MSTRG.180368.2	NRTN	0.952681	1.72524e-06
MSTRG.180368.2	GRHPR	0.952205	1.81236e-06
MSTRG.180368.2	LOC106502520	0.951555	1.93693e-06
MSTRG.180368.2	CNTNAP5	0.951433	1.96102e-06
MSTRG.180368.3	BHLHE23	0.995535	1.38747e-11
MSTRG.180368.3	IDH2	0.979916	2.48811e-08
MSTRG.180368.3	IL20RA	0.979164	2.98679e-08
MSTRG.180368.3	LOC108634948	0.978315	3.64166e-08
MSTRG.180368.3	GRB14	0.977526	4.34854e-08
MSTRG.180368.3	CCDC116	0.977138	4.73358e-08
MSTRG.180368.3	FGF9	0.975761	6.32742e-08
MSTRG.180368.3	GOT2	0.975624	6.50622e-08
MSTRG.180368.3	NMRK2	0.975343	6.88617e-08
MSTRG.180368.3	DNAJC22	0.975034	7.32575e-08
MSTRG.180368.3	GPAT4	0.973581	9.69636e-08
MSTRG.180368.3	CS	0.971951	1.3045e-07
MSTRG.180368.3	LOC108634739	0.969839	1.86872e-07
MSTRG.180368.3	ALB	0.968816	2.20382e-07
MSTRG.180368.3	CFAP36	0.968494	2.31893e-07
MSTRG.180368.3	NNT	0.966473	3.15367e-07
MSTRG.180368.3	ND3	0.963469	4.81901e-07
MSTRG.180368.3	COL10A1	0.963123	5.04809e-07
MSTRG.180368.3	ACADS	0.962556	5.44297e-07
MSTRG.180368.3	CISD3	0.961837	5.97949e-07
MSTRG.180368.3	LOC102184018	0.959456	8.05993e-07
MSTRG.180368.3	DOK7	0.959345	8.1691e-07
MSTRG.180368.3	LOC102170640	0.958864	8.65667e-07
MSTRG.180368.3	MRPS36	0.95822	9.3452e-07
MSTRG.180368.3	GRSF1	0.957824	9.79043e-07
MSTRG.180368.3	NDUFV1	0.957066	1.06891e-06
MSTRG.180368.3	AHCYL1	0.956988	1.07846e-06
MSTRG.180368.3	CPT1B	0.956966	1.08114e-06
MSTRG.180368.3	SLC35E3	0.95631	1.16481e-06
MSTRG.180368.3	LRPPRC	0.956194	1.18019e-06
MSTRG.180368.3	ACSM4	0.956034	1.20158e-06
MSTRG.180368.3	OPLAH	0.954979	1.35039e-06
MSTRG.180368.3	MSI2	0.954537	1.41696e-06
MSTRG.180368.3	TRAP1	0.953211	1.63227e-06
MSTRG.180368.3	ALDH4A1	0.952529	1.7528e-06
MSTRG.180368.3	BPNT1	0.952275	1.79945e-06
MSTRG.180368.3	CLGN	0.951457	1.95617e-06
MSTRG.180368.3	LOC102188675	0.951164	2.01496e-06
MSTRG.180368.3	SLC29A1	0.951032	2.04188e-06
MSTRG.180368.3	FH	0.950981	2.05244e-06
MSTRG.180368.3	SDHA	0.950546	2.14357e-06
MSTRG.180368.3	NDUFA13	0.950412	2.17219e-06
MSTRG.180368.3	ECI1	0.950091	2.24221e-06
MSTRG.180368.4	KLK12	0.989378	1.04597e-09
MSTRG.180368.4	TNNT2	0.98645	3.51696e-09
MSTRG.180368.4	LOC108637753	0.9823	1.32824e-08
MSTRG.180368.4	SAPCD2	0.980151	2.34677e-08
MSTRG.180368.4	UCP3	0.979181	2.97423e-08
MSTRG.180368.4	LOC102190167	0.977699	4.18422e-08
MSTRG.180368.4	AKAP1	0.976154	5.83441e-08
MSTRG.180368.4	SLC35F3	0.97358	9.69802e-08
MSTRG.180368.4	GPT	0.973302	1.02145e-07
MSTRG.180368.4	CNTNAP5	0.972994	1.08114e-07
MSTRG.180368.4	TUBA8	0.96815	2.44668e-07
MSTRG.180368.4	COMP	0.967966	2.51761e-07
MSTRG.180368.4	CD164L2	0.966832	2.99007e-07
MSTRG.180368.4	CRHR2	0.965189	3.79737e-07
MSTRG.180368.4	GRHPR	0.964572	4.14167e-07
MSTRG.180368.4	ACOX2	0.962279	5.64509e-07
MSTRG.180368.4	ACOT11	0.960847	6.78483e-07
MSTRG.180368.4	GPRIN2	0.959057	8.45802e-07
MSTRG.180368.4	ZSCAN23	0.956656	1.1201e-06
MSTRG.180368.4	PHOSPHO1	0.956367	1.15739e-06
MSTRG.180368.4	HES5	0.954254	1.46086e-06
MSTRG.180368.4	PIGZ	0.953643	1.55945e-06
MSTRG.180368.4	TOMM20	0.953517	1.58048e-06
MSTRG.180368.4	MTFMT	0.951592	1.92963e-06
MSTRG.180368.4	IDE	0.951477	1.95233e-06
MSTRG.180368.4	MRPL30	0.951335	1.98055e-06
MSTRG.180368.4	ACLY	0.95115	2.01791e-06
MSTRG.180368.4	TLCD2	0.950892	2.07086e-06
MSTRG.180368.5	TNNT2	0.989272	1.09936e-09
MSTRG.180368.5	AKAP1	0.981605	1.60858e-08
MSTRG.180368.5	LOC108637753	0.979011	3.09691e-08
MSTRG.180368.5	SAPCD2	0.979005	3.10157e-08
MSTRG.180368.5	KLK12	0.978579	3.42642e-08
MSTRG.180368.5	GPT	0.976811	5.07883e-08
MSTRG.180368.5	LOC102190167	0.976267	5.69888e-08
MSTRG.180368.5	LOC102187504	0.974709	7.80988e-08
MSTRG.180368.5	TLCD2	0.974445	8.22385e-08
MSTRG.180368.5	UCP3	0.974038	8.89348e-08
MSTRG.180368.5	CD164L2	0.973684	9.51108e-08
MSTRG.180368.5	RNF207	0.973456	9.92679e-08
MSTRG.180368.5	ACOX2	0.9726	1.16158e-07
MSTRG.180368.5	TOMM20	0.971972	1.29957e-07
MSTRG.180368.5	AIRE	0.969104	2.10507e-07
MSTRG.180368.5	ATP6V0A4	0.966728	3.03672e-07
MSTRG.180368.5	SLC35F3	0.96657	3.10881e-07
MSTRG.180368.5	TUBA8	0.964876	3.96899e-07
MSTRG.180368.5	CRHR2	0.96384	4.58176e-07
MSTRG.180368.5	COMP	0.962969	5.15295e-07
MSTRG.180368.5	ACLY	0.962208	5.69766e-07
MSTRG.180368.5	GRHPR	0.960184	7.37039e-07
MSTRG.180368.5	EDN3	0.958939	8.57916e-07
MSTRG.180368.5	IDE	0.958482	9.06056e-07
MSTRG.180368.5	CNTNAP5	0.953059	1.6585e-06
MSTRG.180368.5	PHOSPHO1	0.95267	1.72734e-06
MSTRG.180368.5	LOC102187810	0.951057	2.0368e-06
MSTRG.180368.7	TUBA8	0.997601	6.23057e-13
MSTRG.180368.7	KLK12	0.994268	4.8284e-11
MSTRG.180368.7	LOC108637753	0.989576	9.52459e-10
MSTRG.180368.7	IGLON5	0.985265	5.33742e-09
MSTRG.180368.7	LOC102188841	0.981658	1.58557e-08
MSTRG.180368.7	LOC102169702	0.97925	2.92611e-08
MSTRG.180368.7	GPT	0.975294	6.955e-08
MSTRG.180368.7	TNNT2	0.968112	2.46134e-07
MSTRG.180368.7	SLC35F3	0.961095	6.57531e-07
MSTRG.180368.7	CNTNAP5	0.95975	7.77554e-07
MSTRG.180368.7	CD164L2	0.959595	7.92377e-07
MSTRG.180368.7	LOC102173607	0.956121	1.18993e-06
MSTRG.180368.7	FASTKD5	0.955737	1.24201e-06
MSTRG.180368.7	KIAA1324	0.955077	1.33591e-06
MSTRG.180368.7	CLIC6	0.953877	1.52108e-06
MSTRG.180368.7	ZSCAN22	0.951712	1.9062e-06
MSTRG.180368.7	CLDN14	0.951708	1.90698e-06
MSTRG.180368.7	LOC106503109	0.951708	1.90698e-06
MSTRG.180368.7	IGSF23	0.951708	1.90698e-06
MSTRG.180368.7	LOC102175709	0.951708	1.90698e-06
MSTRG.180368.7	LOC102188703	0.951708	1.90698e-06
MSTRG.180368.7	LOC102182171	0.951708	1.90698e-06
MSTRG.180368.7	FAM83B	0.951708	1.90698e-06
MSTRG.180368.7	RAX	0.951708	1.90698e-06
MSTRG.180368.7	KBTBD13	0.951708	1.90698e-06
MSTRG.180368.7	CRHBP	0.951708	1.90698e-06
MSTRG.180368.7	LOC108634002	0.951708	1.90698e-06
MSTRG.180368.7	LOC102176094	0.951708	1.90698e-06
MSTRG.180368.7	LRRC56	0.951708	1.90698e-06
MSTRG.180368.7	MAB21L3	0.951708	1.90698e-06
MSTRG.180368.7	LOC108635624	0.951708	1.90698e-06
MSTRG.180368.7	LOC102179999	0.951708	1.90698e-06
MSTRG.180368.7	LOC102186371	0.951708	1.90698e-06
MSTRG.180368.7	TMPRSS11D	0.951708	1.90698e-06
MSTRG.180368.7	GPR150	0.951708	1.90698e-06
MSTRG.180368.7	PSPN	0.951708	1.90698e-06
MSTRG.180368.7	ARID3C	0.951708	1.90698e-06
MSTRG.180368.7	FAM163B	0.951708	1.90698e-06
MSTRG.180368.7	SOX1	0.951708	1.90698e-06
MSTRG.180368.7	CCDC122	0.951708	1.90698e-06
MSTRG.180368.7	ECEL1	0.951708	1.90698e-06
MSTRG.180368.7	C15H11orf53	0.951708	1.90698e-06
MSTRG.180368.7	C17H5orf52	0.951708	1.90698e-06
MSTRG.180368.7	PLA2G2A	0.951708	1.90698e-06
MSTRG.180368.7	GPR22	0.951708	1.90698e-06
MSTRG.180368.7	LOC106502144	0.951708	1.90698e-06
MSTRG.180368.7	LOC102179376	0.951708	1.90698e-06
MSTRG.180368.7	MROH5	0.951708	1.90698e-06
MSTRG.180368.7	TEX33	0.951133	2.02126e-06
MSTRG.180369.1	KSR2	0.987087	2.76682e-09
MSTRG.180369.1	ACSM4	0.972121	1.26571e-07
MSTRG.180369.1	FAM167A	0.970605	1.64526e-07
MSTRG.180369.1	LOC102176710	0.961039	6.62214e-07
MSTRG.180369.1	IL20RA	0.960634	6.96878e-07
MSTRG.180369.1	EML5	0.960111	7.43742e-07
MSTRG.180369.1	SLC19A2	0.959598	7.92093e-07
MSTRG.180369.1	GPAT4	0.957752	9.87301e-07
MSTRG.180970.1	RHBG	0.960882	6.75487e-07
MSTRG.180970.1	RFC5	0.956071	1.19663e-06
MSTRG.180970.1	F10	0.955478	1.27832e-06
MSTRG.182438.1	LOC102168828	0.958335	9.21969e-07
MSTRG.182438.1	MYRFL	0.954912	1.36025e-06
MSTRG.182438.1	LOC102191333	0.954035	1.49562e-06
MSTRG.182438.1	MMP16	0.951518	1.94425e-06
MSTRG.182438.1	VIL1	0.950926	2.06365e-06
MSTRG.182438.1	VSIG10	0.950654	2.12047e-06
MSTRG.182457.1	MMP16	0.973486	9.86974e-08
MSTRG.182978.2	RARS	0.97573	6.36775e-08
MSTRG.182978.2	LSM4	0.97421	8.60574e-08
MSTRG.182978.2	ALG9	0.972056	1.28035e-07
MSTRG.182978.2	PDSS1	0.96615	3.30655e-07
MSTRG.182978.2	LPCAT3	0.964695	4.07087e-07
MSTRG.182978.2	LRRC59	0.96236	5.58552e-07
MSTRG.182978.2	RTCB	0.954733	1.38711e-06
MSTRG.182978.2	PSMD1	0.953546	1.57551e-06
MSTRG.182978.2	PSMA1	0.952584	1.74271e-06
MSTRG.182978.2	EMG1	0.952151	1.82243e-06
MSTRG.182978.2	TRMT10C	0.952004	1.85011e-06
MSTRG.182978.2	CHCHD4	0.950752	2.09999e-06
MSTRG.183831.1	REN	0.981652	1.58819e-08
MSTRG.183831.1	ACBD4	0.966004	3.3779e-07
MSTRG.183831.1	ALAD	0.96546	3.65351e-07
MSTRG.183831.1	GSTZ1	0.964451	4.21218e-07
MSTRG.183831.1	QKI	0.959676	7.84583e-07
MSTRG.183831.1	PDXK	0.959641	7.87979e-07
MSTRG.183831.1	FAM227A	0.959379	8.13483e-07
MSTRG.183831.1	TMEM79	0.958937	8.58101e-07
MSTRG.183831.1	LOC102191533	0.956391	1.1542e-06
MSTRG.183831.1	EPS8L2	0.95614	1.18732e-06
MSTRG.183831.1	HMGCS2	0.955192	1.31915e-06
MSTRG.183831.1	AZI2	0.953787	1.53574e-06
MSTRG.183831.1	SNRPG	0.95369	1.55163e-06
MSTRG.183831.1	SLC22A7	0.953572	1.57126e-06
MSTRG.183831.1	NEK10	0.953492	1.58467e-06
MSTRG.183831.1	AGT	0.95254	1.75065e-06
MSTRG.183831.1	MLF2	0.952252	1.80363e-06
MSTRG.18384.2	FAM19A4	0.96204	5.82405e-07
MSTRG.183841.8	SLC25A30	0.950829	2.08379e-06
MSTRG.184365.10	LOC102186669	0.982756	1.16647e-08
MSTRG.184365.10	SOCS7	0.952863	1.69296e-06
MSTRG.184365.10	LOC102174081	0.951196	2.00845e-06
MSTRG.184365.11	LOC108636006	0.966266	3.2508e-07
MSTRG.184365.11	TREML1	0.965584	3.58909e-07
MSTRG.184365.11	LOC108633303	0.958835	8.68653e-07
MSTRG.184365.11	GPR20	0.957479	1.01916e-06
MSTRG.184365.11	LOC108638473	0.957418	1.02639e-06
MSTRG.184365.13	PROSER2	0.967873	2.55395e-07
MSTRG.184365.13	TMEM47	0.962258	5.66048e-07
MSTRG.184365.13	MEGF10	0.953017	1.66581e-06
MSTRG.184365.23	LOC108634427	0.980281	2.27186e-08
MSTRG.184365.23	CALCR	0.975167	7.13421e-08
MSTRG.184365.23	SSC5D	0.974173	8.66687e-08
MSTRG.184365.23	LOC102186681	0.97356	9.73504e-08
MSTRG.184365.23	MAP1A	0.971706	1.36174e-07
MSTRG.184365.23	DUOX2	0.97164	1.37771e-07
MSTRG.184365.23	LOC102174197	0.969275	2.04818e-07
MSTRG.184365.23	ATP2B2	0.968714	2.23994e-07
MSTRG.184365.23	TGFB1	0.968104	2.46429e-07
MSTRG.184365.23	WISP2	0.965937	3.41052e-07
MSTRG.184365.23	PRG4	0.964248	4.33182e-07
MSTRG.184365.23	ADAMTS6	0.961953	5.88961e-07
MSTRG.184365.23	KIF26B	0.961725	6.06594e-07
MSTRG.184365.23	ESYT3	0.961121	6.55332e-07
MSTRG.184365.23	NOV	0.960668	6.93864e-07
MSTRG.184365.23	NALCN	0.959545	7.97217e-07
MSTRG.184365.23	KANK4	0.959539	7.97843e-07
MSTRG.184365.23	GLP1R	0.955581	1.26378e-06
MSTRG.184365.23	ANPEP	0.955157	1.32429e-06
MSTRG.184947.2	LOC106503728	0.990765	5.20878e-10
MSTRG.184947.2	LOC102181826	0.988163	1.79436e-09
MSTRG.184947.2	PDLIM4	0.98165	1.58907e-08
MSTRG.184947.2	LOC108633177	0.979494	2.75894e-08
MSTRG.184947.2	AHR	0.978269	3.67984e-08
MSTRG.184947.2	SLC14A1	0.977017	4.85954e-08
MSTRG.184947.2	EPSTI1	0.973501	9.84309e-08
MSTRG.184947.2	CHMP4C	0.973134	1.05363e-07
MSTRG.184947.2	DTX3L	0.972416	1.20069e-07
MSTRG.184947.2	DSEL	0.970741	1.60782e-07
MSTRG.184947.2	ALOX5AP	0.967465	2.71849e-07
MSTRG.184947.2	LOC102188340	0.96695	2.93773e-07
MSTRG.184947.2	WNT5A	0.966087	3.33699e-07
MSTRG.184947.2	PLEKHA6	0.965842	3.45785e-07
MSTRG.184947.2	HERC5	0.965205	3.78877e-07
MSTRG.184947.2	LOC102181105	0.964177	4.37444e-07
MSTRG.184947.2	CX3CR1	0.963253	4.9608e-07
MSTRG.184947.2	AVPR2	0.962874	5.2191e-07
MSTRG.184947.2	SAMD9	0.962802	5.26869e-07
MSTRG.184947.2	ARSB	0.962459	5.51325e-07
MSTRG.184947.2	LOC102188887	0.961159	6.52228e-07
MSTRG.184947.2	PLEKHG7	0.958949	8.56847e-07
MSTRG.184947.2	STAT1	0.958411	9.1367e-07
MSTRG.184947.2	IFIH1	0.957917	9.685e-07
MSTRG.184947.2	IFI44L	0.956797	1.10226e-06
MSTRG.184947.2	HSD3B7	0.956682	1.11676e-06
MSTRG.184947.2	LOC102187311	0.956591	1.12847e-06
MSTRG.184947.2	RAB38	0.954268	1.45871e-06
MSTRG.184947.2	LOC102186356	0.951602	1.92766e-06
MSTRG.184947.2	PARP9	0.951406	1.96642e-06
MSTRG.184947.2	COL12A1	0.950992	2.05011e-06
MSTRG.184947.2	LOC106504012	0.950799	2.09011e-06
MSTRG.186192.1	BHLHE23	0.987027	2.83191e-09
MSTRG.186192.1	DNAJC22	0.98665	3.26535e-09
MSTRG.186192.1	GRB14	0.985941	4.22483e-09
MSTRG.186192.1	CCDC116	0.983423	9.58931e-09
MSTRG.186192.1	SULT1C2	0.959842	7.68814e-07
MSTRG.186192.1	CFAP36	0.959709	7.81454e-07
MSTRG.186192.1	COL10A1	0.956626	1.12398e-06
MSTRG.186192.1	KSR2	0.955611	1.25954e-06
MSTRG.186192.1	GPAT4	0.955315	1.30146e-06
MSTRG.186192.1	KCNG2	0.953934	1.51187e-06
MSTRG.186192.1	LOC108634948	0.953229	1.62923e-06
MSTRG.188434.1	CD209	0.983714	8.78005e-09
MSTRG.188434.1	RPS6KA2	0.979352	2.8549e-08
MSTRG.188434.1	LOC102187872	0.975806	6.26904e-08
MSTRG.188434.1	CLEC4G	0.973803	9.29994e-08
MSTRG.188434.1	COL6A1	0.971287	1.46457e-07
MSTRG.188434.1	COL5A1	0.967463	2.71902e-07
MSTRG.188434.1	DCLK1	0.966441	3.16842e-07
MSTRG.188434.1	MAP1B	0.966211	3.27734e-07
MSTRG.188434.1	LOC108635555	0.964878	3.96756e-07
MSTRG.188434.1	ASIC4	0.962389	5.56424e-07
MSTRG.188434.1	LOC102174605	0.959314	8.19958e-07
MSTRG.188434.1	PBX3	0.955089	1.33424e-06
MSTRG.188434.1	CD248	0.953917	1.51462e-06
MSTRG.188434.1	PRG4	0.952868	1.69207e-06
MSTRG.188434.1	DNM1	0.951772	1.89455e-06
MSTRG.188434.1	TEP1	0.950877	2.07389e-06
MSTRG.188434.1	ITGB3	0.950721	2.10651e-06
MSTRG.188434.1	SRGAP2	0.950404	2.17394e-06
MSTRG.188434.1	HTRA3	0.950325	2.19109e-06
MSTRG.190553.3	SCX	0.962634	5.3878e-07
MSTRG.190553.3	VWCE	0.962245	5.67052e-07
MSTRG.190553.3	DUOX1	0.957261	1.04516e-06
MSTRG.190553.3	LIM2	0.951874	1.87503e-06
MSTRG.191356.1	ALAS1	0.979478	2.76953e-08
MSTRG.191356.1	LOC106503257	0.974076	8.82818e-08
MSTRG.191356.1	THEM4	0.973752	9.39023e-08
MSTRG.191356.1	PCYT1B	0.973241	1.03316e-07
MSTRG.191356.1	LOC108635646	0.970921	1.5595e-07
MSTRG.191356.1	HDHD3	0.967743	2.60541e-07
MSTRG.191356.1	GSS	0.967501	2.7034e-07
MSTRG.191356.1	CKM	0.963215	4.98626e-07
MSTRG.191356.1	PRSS33	0.961827	5.98723e-07
MSTRG.191356.1	LOC108634030	0.961771	6.03017e-07
MSTRG.191356.1	CPT1A	0.961694	6.09016e-07
MSTRG.191356.1	SLC16A7	0.959542	7.97556e-07
MSTRG.191356.1	STK16	0.959019	8.49703e-07
MSTRG.191356.1	TBRG4	0.95897	8.54691e-07
MSTRG.191356.1	LOC102174832	0.958368	9.18324e-07
MSTRG.191356.1	SLC16A1	0.95772	9.9095e-07
MSTRG.191356.1	MGST3	0.955874	1.22318e-06
MSTRG.191356.1	LOC102172278	0.955457	1.28121e-06
MSTRG.191356.1	PPTC7	0.954909	1.36069e-06
MSTRG.191356.1	L2HGDH	0.95399	1.50285e-06
MSTRG.191356.1	MGST2	0.953484	1.58594e-06
MSTRG.191356.1	WSB2	0.951789	1.8913e-06
MSTRG.191356.1	CDC16	0.951751	1.89856e-06
MSTRG.191356.1	MME	0.951147	2.01845e-06
MSTRG.191356.1	ITGA2B	0.950994	2.04974e-06
MSTRG.191356.1	RPS27L	0.950312	2.19391e-06
MSTRG.191356.1	SLC18B1	-0.950987	2.05112e-06
MSTRG.19305.2	ZBP1	0.971963	1.30171e-07
MSTRG.19305.2	LOC102168343	0.968485	2.32206e-07
MSTRG.19305.2	FUCA2	0.963976	4.49717e-07
MSTRG.19305.2	CRACR2A	0.962557	5.44234e-07
MSTRG.19305.2	LOC102183368	0.960515	7.07344e-07
MSTRG.19305.2	LOC102191721	0.959715	7.80894e-07
MSTRG.19305.2	CNGA1	0.959714	7.80963e-07
MSTRG.19305.2	RASSF6	0.959412	8.10238e-07
MSTRG.19305.2	SEMA4D	0.959368	8.14646e-07
MSTRG.19305.2	SEL1L	0.95728	1.04286e-06
MSTRG.19305.2	ISG20	0.956538	1.13524e-06
MSTRG.19305.2	LOC102173185	0.956418	1.15069e-06
MSTRG.19305.2	LOC108636541	0.954767	1.38204e-06
MSTRG.19305.2	IDO1	0.953048	1.66047e-06
MSTRG.19305.2	SLFN11	0.951689	1.91064e-06
MSTRG.19305.2	CXCL10	0.95071	2.10874e-06
MSTRG.19368.1	LOC102183851	0.981188	1.79807e-08
MSTRG.19368.1	AIMP2	0.978838	3.22629e-08
MSTRG.19368.1	TEFM	0.978351	3.61137e-08
MSTRG.19368.1	RAB15	0.978264	3.68464e-08
MSTRG.19368.1	LRRN3	0.978003	3.90879e-08
MSTRG.19368.1	ASCC1	0.975896	6.15414e-08
MSTRG.19368.1	TIMM8A	0.974166	8.67857e-08
MSTRG.19368.1	ABCF2	0.971182	1.49139e-07
MSTRG.19368.1	WFDC11	0.969712	1.90782e-07
MSTRG.19368.1	GALE	0.969686	1.91605e-07
MSTRG.19368.1	LOC102172949	0.968688	2.24892e-07
MSTRG.19368.1	AK4	0.968464	2.32981e-07
MSTRG.19368.1	SH2D4A	0.967064	2.88822e-07
MSTRG.19368.1	GK	0.96683	2.99096e-07
MSTRG.19368.1	HMOX2	0.964981	3.9109e-07
MSTRG.19368.1	GRPEL1	0.964491	4.18844e-07
MSTRG.19368.1	NDUFAF4	0.963717	4.65902e-07
MSTRG.19368.1	MMGT1	0.963665	4.69216e-07
MSTRG.19368.1	YTHDF3	0.962959	5.16004e-07
MSTRG.19368.1	HOXA10	0.960583	7.013e-07
MSTRG.19368.1	ABCE1	0.95935	8.16426e-07
MSTRG.19368.1	SGTA	0.958793	8.73058e-07
MSTRG.19368.1	PDK1	0.958364	9.18781e-07
MSTRG.19368.1	RBBP8	0.957692	9.94272e-07
MSTRG.19368.1	ZFYVE9	0.955327	1.29974e-06
MSTRG.19368.1	SLC25A16	0.955206	1.31716e-06
MSTRG.19368.1	USP2	0.95468	1.3951e-06
MSTRG.19368.1	PLEKHA8	0.951679	1.91257e-06
MSTRG.19368.1	GOT1	0.951525	1.94288e-06
MSTRG.19368.1	CCDC58	0.951385	1.97057e-06
MSTRG.19368.1	OSGIN2	0.95086	2.07738e-06
MSTRG.19368.1	DRG1	0.950361	2.18313e-06
MSTRG.19368.1	NOL7	0.950142	2.23087e-06
MSTRG.19368.1	MAP1LC3B	-0.958237	9.32684e-07
MSTRG.19381.11	KSR2	0.981203	1.79071e-08
MSTRG.19381.11	FAM167A	0.963204	4.99393e-07
MSTRG.19381.11	EML5	0.962134	5.75258e-07
MSTRG.19381.9	SULT1C2	0.984014	8.00487e-09
MSTRG.19381.9	DNAJC22	0.974821	7.64115e-08
MSTRG.19381.9	GRB14	0.961984	5.86645e-07
MSTRG.19381.9	ATP1B1	0.958088	9.49155e-07
MSTRG.19381.9	LOC102189495	0.956375	1.15631e-06
MSTRG.19381.9	CCDC116	0.954619	1.40435e-06
MSTRG.19414.5	GABRB1	0.963904	4.54181e-07
MSTRG.19414.5	LOC102184151	0.962628	5.39159e-07
MSTRG.19414.5	RGS9BP	0.962253	5.66403e-07
MSTRG.19414.5	ZFAND6	0.959294	8.21986e-07
MSTRG.19414.5	CA12	0.958589	8.94601e-07
MSTRG.19414.5	LIPT2	0.955296	1.3042e-06
MSTRG.19414.5	LOC102190288	0.952308	1.79324e-06
MSTRG.19414.5	OGFOD3	0.950422	2.17004e-06
MSTRG.195615.2	CCDC58	0.986243	3.79273e-09
MSTRG.195615.2	TMX2	0.979265	2.91525e-08
MSTRG.195615.2	GRPEL1	0.978522	3.47203e-08
MSTRG.195615.2	MRPL15	0.97843	3.54638e-08
MSTRG.195615.2	NDUFAF4	0.976593	5.32035e-08
MSTRG.195615.2	TFB2M	0.9765	5.42678e-08
MSTRG.195615.2	GK	0.976332	5.62101e-08
MSTRG.195615.2	RANBP1	0.975166	7.13562e-08
MSTRG.195615.2	TIMM8A	0.97501	7.35982e-08
MSTRG.195615.2	GOT1	0.974023	8.91867e-08
MSTRG.195615.2	TMEM223	0.973508	9.83085e-08
MSTRG.195615.2	CIAPIN1	0.973498	9.84869e-08
MSTRG.195615.2	HIGD1A	0.973372	1.00828e-07
MSTRG.195615.2	C24H18orf32	0.973345	1.01338e-07
MSTRG.195615.2	CERS2	0.973049	1.07039e-07
MSTRG.195615.2	DRG1	0.973	1.08002e-07
MSTRG.195615.2	TAF9	0.972853	1.10942e-07
MSTRG.195615.2	NEMF	0.972773	1.1258e-07
MSTRG.195615.2	RBM28	0.972666	1.14793e-07
MSTRG.195615.2	UFSP2	0.972453	1.19286e-07
MSTRG.195615.2	HMOX2	0.972171	1.2546e-07
MSTRG.195615.2	LOC102191494	0.971968	1.30044e-07
MSTRG.195615.2	AK2	0.971745	1.35256e-07
MSTRG.195615.2	THAP6	0.971	1.53875e-07
MSTRG.195615.2	MMGT1	0.970716	1.61459e-07
MSTRG.195615.2	LOC102181962	0.970382	1.70784e-07
MSTRG.195615.2	CARNMT1	0.970311	1.7282e-07
MSTRG.195615.2	SLC25A16	0.970064	1.80067e-07
MSTRG.195615.2	MRPL32	0.969834	1.87025e-07
MSTRG.195615.2	DNAJC11	0.969296	2.04107e-07
MSTRG.195615.2	C5H12orf29	0.968998	2.14107e-07
MSTRG.195615.2	TIMM10	0.968654	2.26102e-07
MSTRG.195615.2	MRPL55	0.968557	2.29587e-07
MSTRG.195615.2	THUMPD3	0.968066	2.47896e-07
MSTRG.195615.2	AIMP2	0.96788	2.5513e-07
MSTRG.195615.2	MRPL43	0.967514	2.69814e-07
MSTRG.195615.2	LRRN3	0.967504	2.70239e-07
MSTRG.195615.2	RCC1L	0.967143	2.85399e-07
MSTRG.195615.2	WFDC11	0.967091	2.87623e-07
MSTRG.195615.2	LIPT1	0.96656	3.11324e-07
MSTRG.195615.2	ZMAT5	0.966509	3.13663e-07
MSTRG.195615.2	ATPIF1	0.966438	3.17002e-07
MSTRG.195615.2	RAB15	0.966246	3.26062e-07
MSTRG.195615.2	FARSB	0.965647	3.55642e-07
MSTRG.195615.2	MRPL50	0.96559	3.5861e-07
MSTRG.195615.2	LOC102179346	0.965585	3.58872e-07
MSTRG.195615.2	PSMG2	0.965384	3.69315e-07
MSTRG.195615.2	NAA20	0.965331	3.72142e-07
MSTRG.195615.2	PHB	0.965289	3.7439e-07
MSTRG.195615.2	TOMM40	0.964197	4.36248e-07
MSTRG.195615.2	CHAC2	0.964067	4.44166e-07
MSTRG.195615.2	IFT20	0.963042	5.10363e-07
MSTRG.195615.2	LOC108633198	0.962437	5.52933e-07
MSTRG.195615.2	ABCF2	0.962385	5.56742e-07
MSTRG.195615.2	PLA2G12A	0.962375	5.57422e-07
MSTRG.195615.2	SLC25A13	0.962036	5.82706e-07
MSTRG.195615.2	TIMM50	0.961824	5.98935e-07
MSTRG.195615.2	MRPS18B	0.96179	6.01585e-07
MSTRG.195615.2	STOML2	0.961775	6.02747e-07
MSTRG.195615.2	SLC27A2	0.96162	6.14916e-07
MSTRG.195615.2	PNPO	0.961563	6.19407e-07
MSTRG.195615.2	MRPS14	0.96152	6.22857e-07
MSTRG.195615.2	RNGTT	0.961499	6.24479e-07
MSTRG.195615.2	ATAD1	0.961473	6.26613e-07
MSTRG.195615.2	HSPA9	0.961234	6.4603e-07
MSTRG.195615.2	TOMM5	0.960801	6.82369e-07
MSTRG.195615.2	FAM136A	0.960578	7.01753e-07
MSTRG.195615.2	TIMMDC1	0.960427	7.15156e-07
MSTRG.195615.2	IMP4	0.960419	7.15815e-07
MSTRG.195615.2	PDSS1	0.959836	7.69361e-07
MSTRG.195615.2	HOXA7	0.959629	7.89166e-07
MSTRG.195615.2	MRPL42	0.959514	8.00242e-07
MSTRG.195615.2	EMC3	0.95909	8.42439e-07
MSTRG.195615.2	SNRNP27	0.958949	8.56862e-07
MSTRG.195615.2	MRPS22	0.958815	8.70777e-07
MSTRG.195615.2	MON1A	0.95871	8.81764e-07
MSTRG.195615.2	RDH13	0.95852	9.01984e-07
MSTRG.195615.2	MTX1	0.958458	9.08631e-07
MSTRG.195615.2	NARF	0.958355	9.19734e-07
MSTRG.195615.2	NTMT1	0.958041	9.54507e-07
MSTRG.195615.2	MRPL51	0.95756	1.00964e-06
MSTRG.195615.2	UCP1	0.957489	1.01793e-06
MSTRG.195615.2	SGTA	0.957334	1.03635e-06
MSTRG.195615.2	PRKAR2A	0.956977	1.07981e-06
MSTRG.195615.2	PRADC1	0.956827	1.09848e-06
MSTRG.195615.2	TRMT10C	0.956787	1.10349e-06
MSTRG.195615.2	AEN	0.956784	1.10391e-06
MSTRG.195615.2	SDHD	0.956476	1.14323e-06
MSTRG.195615.2	NHP2	0.956354	1.15906e-06
MSTRG.195615.2	ELAC2	0.956257	1.17179e-06
MSTRG.195615.2	ERAL1	0.956183	1.18167e-06
MSTRG.195615.2	RXRG	0.956018	1.20375e-06
MSTRG.195615.2	SRXN1	0.955882	1.22215e-06
MSTRG.195615.2	NOL7	0.955471	1.27919e-06
MSTRG.195615.2	PIGH	0.955469	1.27948e-06
MSTRG.195615.2	MMACHC	0.955396	1.28989e-06
MSTRG.195615.2	SIKE1	0.955346	1.29697e-06
MSTRG.195615.2	USP2	0.954767	1.38203e-06
MSTRG.195615.2	DLAT	0.954621	1.40411e-06
MSTRG.195615.2	TGM2	0.9546	1.40731e-06
MSTRG.195615.2	LOC108633367	0.954591	1.40863e-06
MSTRG.195615.2	UBOX5	0.954336	1.44799e-06
MSTRG.195615.2	OSGIN2	0.954259	1.46016e-06
MSTRG.195615.2	ACOT9	0.954184	1.47199e-06
MSTRG.195615.2	PCYT2	0.953933	1.51197e-06
MSTRG.195615.2	MTX2	0.953848	1.52588e-06
MSTRG.195615.2	FAM96B	0.95378	1.53689e-06
MSTRG.195615.2	ESRRA	0.953751	1.54169e-06
MSTRG.195615.2	ETNK1	0.953454	1.59099e-06
MSTRG.195615.2	TSFM	0.953397	1.60054e-06
MSTRG.195615.2	LOC102174428	0.953246	1.62633e-06
MSTRG.195615.2	MAPKAPK2	0.953209	1.63258e-06
MSTRG.195615.2	SLC25A15	0.953119	1.64816e-06
MSTRG.195615.2	SLIRP	0.95302	1.66534e-06
MSTRG.195615.2	ATP5E	0.952968	1.67442e-06
MSTRG.195615.2	MRPS21	0.952726	1.71729e-06
MSTRG.195615.2	DIABLO	0.952472	1.76309e-06
MSTRG.195615.2	VDAC2	0.952257	1.80269e-06
MSTRG.195615.2	PMPCB	0.951838	1.88191e-06
MSTRG.195615.2	PDHA1	0.951638	1.92069e-06
MSTRG.195615.2	APOO	0.951492	1.9494e-06
MSTRG.195615.2	HPDL	0.9514	1.96752e-06
MSTRG.195615.2	ACBD5	0.951144	2.019e-06
MSTRG.195615.2	TMEM69	0.950822	2.08525e-06
MSTRG.195615.2	MRPS7	0.950415	2.17163e-06
MSTRG.195615.2	RRP12	0.950325	2.19098e-06
MSTRG.195615.2	MRPS30	0.950147	2.2299e-06
MSTRG.195615.2	MRPL13	0.950133	2.23295e-06
MSTRG.196904.3	CKMT2	0.951386	1.97029e-06
MSTRG.196904.3	GABRB1	0.951047	2.03882e-06
MSTRG.196987.10	AK2	0.991738	2.99076e-10
MSTRG.196987.10	LOC108633198	0.990319	6.59008e-10
MSTRG.196987.10	PANK1	0.98587	4.33201e-09
MSTRG.196987.10	LOC102181962	0.985722	4.56263e-09
MSTRG.196987.10	PDSS1	0.985124	5.59553e-09
MSTRG.196987.10	DNAJC11	0.98323	1.01558e-08
MSTRG.196987.10	RNGTT	0.982012	1.4392e-08
MSTRG.196987.10	MRPL32	0.980053	2.40507e-08
MSTRG.196987.10	AKAP3	0.97978	2.57329e-08
MSTRG.196987.10	PNPO	0.975884	6.16975e-08
MSTRG.196987.10	USP2	0.974932	7.47559e-08
MSTRG.196987.10	RDH13	0.974214	8.59801e-08
MSTRG.196987.10	GRPEL1	0.973551	9.75129e-08
MSTRG.196987.10	AASDHPPT	0.973386	1.00557e-07
MSTRG.196987.10	CDH7	0.971151	1.49944e-07
MSTRG.196987.10	NPR3	0.969829	1.87181e-07
MSTRG.196987.10	LOC108637396	0.969702	1.91105e-07
MSTRG.196987.10	NOL9	0.969387	2.01152e-07
MSTRG.196987.10	LOC102184912	0.968109	2.4624e-07
MSTRG.196987.10	AEN	0.966489	3.14613e-07
MSTRG.196987.10	GLO1	0.96555	3.60677e-07
MSTRG.196987.10	GK	0.963547	4.7683e-07
MSTRG.196987.10	FAM19A4	0.963355	4.89314e-07
MSTRG.196987.10	TRMT10C	0.963307	4.9253e-07
MSTRG.196987.10	MRPL42	0.963108	5.05822e-07
MSTRG.196987.10	GALR3	0.962654	5.37346e-07
MSTRG.196987.10	LOC102179346	0.962449	5.52019e-07
MSTRG.196987.10	RBM28	0.961218	6.4735e-07
MSTRG.196987.10	ACSL3	0.961072	6.5946e-07
MSTRG.196987.10	ACBD5	0.959914	7.62028e-07
MSTRG.196987.10	GOT1	0.957888	9.71754e-07
MSTRG.196987.10	RBBP8	0.957379	1.03103e-06
MSTRG.196987.10	ISM1	0.956713	1.1129e-06
MSTRG.196987.10	BRINP3	0.956591	1.12843e-06
MSTRG.196987.10	POLR3B	0.956538	1.13521e-06
MSTRG.196987.10	LOC102188684	0.956275	1.16939e-06
MSTRG.196987.10	SLC22A3	0.956218	1.17705e-06
MSTRG.196987.10	MICU3	0.956067	1.19708e-06
MSTRG.196987.10	ABCF2	0.955474	1.27882e-06
MSTRG.196987.10	ETNK1	0.955121	1.32954e-06
MSTRG.196987.10	ARL1	0.954799	1.37716e-06
MSTRG.196987.10	LOC102183751	0.954121	1.48188e-06
MSTRG.196987.10	CIAPIN1	0.954102	1.48496e-06
MSTRG.196987.10	LOC108633249	0.953866	1.52286e-06
MSTRG.196987.10	CRLS1	0.952502	1.75773e-06
MSTRG.196987.10	C5H12orf29	0.952076	1.83666e-06
MSTRG.196987.10	DRG1	0.951906	1.86892e-06
MSTRG.196987.10	GNG3	0.951651	1.91813e-06
MSTRG.196987.10	PSMD1	0.951276	1.9924e-06
MSTRG.196987.10	TMEM69	0.95029	2.19868e-06
MSTRG.196987.10	NARF	0.950139	2.23157e-06
MSTRG.196987.10	TIMMDC1	0.950118	2.2362e-06
MSTRG.196987.10	DLAT	0.950019	2.25808e-06
MSTRG.196987.6	PRSS33	0.96355	4.766e-07
MSTRG.196987.6	ALAS1	0.955544	1.26891e-06
MSTRG.196987.6	LOC102174832	0.952031	1.84506e-06
MSTRG.196987.6	HDHD3	0.951942	1.86204e-06
MSTRG.196987.6	THEM4	0.951265	1.99455e-06
MSTRG.196987.6	CDC16	0.950018	2.25827e-06
MSTRG.198343.1	ASCC1	0.992751	1.55705e-10
MSTRG.198343.1	MKRN2OS	0.987245	2.6023e-09
MSTRG.198343.1	GALE	0.985438	5.033e-09
MSTRG.198343.1	AIMP2	0.984508	6.84814e-09
MSTRG.198343.1	TNS4	0.983459	9.48497e-09
MSTRG.198343.1	LRRN3	0.982226	1.35592e-08
MSTRG.198343.1	TIMM8A	0.980463	2.16941e-08
MSTRG.198343.1	GNG3	0.974493	8.14622e-08
MSTRG.198343.1	WFDC11	0.969609	1.94019e-07
MSTRG.198343.1	PDSS1	0.968702	2.24419e-07
MSTRG.198343.1	DRG1	0.968022	2.49592e-07
MSTRG.198343.1	FAM19A5	0.967821	2.57421e-07
MSTRG.198343.1	MMGT1	0.967259	2.80457e-07
MSTRG.198343.1	GALNT10	0.967236	2.8145e-07
MSTRG.198343.1	ANKRD45	0.966607	3.09177e-07
MSTRG.198343.1	GRPEL1	0.966436	3.17066e-07
MSTRG.198343.1	HOXA10	0.965542	3.61088e-07
MSTRG.198343.1	LOC102183851	0.963917	4.53392e-07
MSTRG.198343.1	ISM1	0.958717	8.81025e-07
MSTRG.198343.1	TRMT10C	0.957713	9.91835e-07
MSTRG.198343.1	ABCF2	0.957623	1.00224e-06
MSTRG.198343.1	SGTA	0.957415	1.02672e-06
MSTRG.198343.1	AASDHPPT	0.956933	1.08531e-06
MSTRG.198343.1	AK4	0.955819	1.23071e-06
MSTRG.198343.1	SRXN1	0.955412	1.28768e-06
MSTRG.198343.1	TUBB4B	0.954081	1.48822e-06
MSTRG.198343.1	CIAPIN1	0.953999	1.50142e-06
MSTRG.198343.1	ABCE1	0.953633	1.56107e-06
MSTRG.198343.1	AMD1	0.95358	1.56986e-06
MSTRG.198343.1	ELOVL3	0.953459	1.59008e-06
MSTRG.198343.1	GK	0.953004	1.66819e-06
MSTRG.198343.1	SRP54	0.952717	1.71881e-06
MSTRG.198343.1	LAMA3	0.952165	1.81981e-06
MSTRG.198343.1	RAB15	0.952108	1.83058e-06
MSTRG.198343.1	C24H18orf32	0.952054	1.84071e-06
MSTRG.198343.1	NDUFAF4	0.951579	1.93214e-06
MSTRG.198343.1	POLR3F	0.950798	2.09032e-06
MSTRG.198530.1	CCT3	0.956416	1.15103e-06
MSTRG.199296.1	LOC102184151	0.992844	1.46025e-10
MSTRG.199296.1	TTC24	0.977443	4.42834e-08
MSTRG.199296.1	LOC102172846	0.974674	7.86378e-08
MSTRG.199296.1	CDC16	0.966927	2.9482e-07
MSTRG.199296.1	FBP2	0.966365	3.20405e-07
MSTRG.199296.1	HRH1	0.960062	7.48226e-07
MSTRG.199296.1	CARD14	0.957488	1.01812e-06
MSTRG.199296.1	LOC108633777	0.954811	1.37539e-06
MSTRG.199296.1	LIPI	0.950139	2.23156e-06
MSTRG.199326.1	MIF	0.979068	3.05574e-08
MSTRG.199326.1	UFSP2	0.972904	1.09912e-07
MSTRG.199326.1	NAA20	0.972455	1.1925e-07
MSTRG.199326.1	MYL4	0.968378	2.3613e-07
MSTRG.199326.1	SDHD	0.966568	3.10943e-07
MSTRG.199326.1	CCT7	0.965348	3.71234e-07
MSTRG.199326.1	PCBD1	0.963599	4.73434e-07
MSTRG.199326.1	EGLN1	0.961342	6.37213e-07
MSTRG.199326.1	DDX1	0.958797	8.72603e-07
MSTRG.199326.1	RAB15	0.957629	1.00161e-06
MSTRG.199326.1	LOC102191494	0.957497	1.01697e-06
MSTRG.199326.1	C26H10orf2	0.956519	1.13764e-06
MSTRG.199326.1	TGM2	0.955379	1.29232e-06
MSTRG.199326.1	TMX2	0.955147	1.3258e-06
MSTRG.199326.1	MRPS30	0.953929	1.51274e-06
MSTRG.199326.1	ZMAT5	0.95373	1.54509e-06
MSTRG.199326.1	ODC1	0.953444	1.59272e-06
MSTRG.199326.1	TIMMDC1	0.952821	1.70038e-06
MSTRG.199326.1	HMOX2	0.951265	1.99457e-06
MSTRG.199326.1	TCP1	0.950175	2.22361e-06
MSTRG.199326.1	UBAC1	0.950085	2.24347e-06
MSTRG.199326.1	CDC42BPA	-0.950031	2.25554e-06
MSTRG.199326.1	MAGI3	-0.950957	2.05728e-06
MSTRG.201344.1	LOC102174891	-0.953471	1.58819e-06
MSTRG.20324.2	CDH2	0.971258	1.47213e-07
MSTRG.20324.2	FBXO32	0.965903	3.42772e-07
MSTRG.20324.2	WNT6	0.96325	4.96311e-07
MSTRG.20324.2	STX12	0.951507	1.94625e-06
MSTRG.20324.2	DCTN6	0.951008	2.04687e-06
MSTRG.204169.2	TEX38	0.962964	5.15639e-07
MSTRG.204169.2	MGAM2	0.960552	7.04058e-07
MSTRG.204169.2	LOC108636662	0.958684	8.84522e-07
MSTRG.20438.1	MXD1	0.96047	7.11289e-07
MSTRG.20438.1	SLC9A3R1	0.957173	1.05583e-06
MSTRG.20438.1	UBB	0.951053	2.0376e-06
MSTRG.20438.1	AVIL	0.951013	2.04578e-06
MSTRG.20438.1	CD93	-0.956912	1.08789e-06
MSTRG.204561.1	TKTL1	0.976871	5.01426e-08
MSTRG.204561.1	TMSB15B	0.959824	7.70513e-07
MSTRG.204561.1	LOC102174605	0.959297	8.21637e-07
MSTRG.204561.1	MYF5	0.957415	1.02672e-06
MSTRG.204561.1	AEBP1	0.956962	1.08164e-06
MSTRG.204561.1	CPXM2	0.956006	1.20537e-06
MSTRG.204561.1	LOC102190339	0.955325	1.30001e-06
MSTRG.204561.1	HSPB6	0.95406	1.49159e-06
MSTRG.204561.1	C19H17orf58	0.953841	1.52691e-06
MSTRG.208125.1	BLVRA	0.98051	2.14338e-08
MSTRG.208125.1	TFCP2L1	0.980203	2.31654e-08
MSTRG.208125.1	UCHL3	0.974384	8.32047e-08
MSTRG.208125.1	SLC25A4	0.973373	1.00811e-07
MSTRG.208125.1	RCOR2	0.967955	2.52191e-07
MSTRG.208125.1	ANAPC11	0.961868	5.95522e-07
MSTRG.208125.1	KCTD6	0.959814	7.71462e-07
MSTRG.208125.1	RAB3A	0.958489	9.05251e-07
MSTRG.208125.1	DNAJC21	0.958465	9.07903e-07
MSTRG.208125.1	MSTO1	0.958324	9.23163e-07
MSTRG.208125.1	SYTL1	0.957888	9.7174e-07
MSTRG.208125.1	GCAT	0.957359	1.03344e-06
MSTRG.208125.1	NSUN4	0.956673	1.11789e-06
MSTRG.208125.1	SLC27A6	0.95552	1.27236e-06
MSTRG.208125.1	LOC102185156	0.955193	1.31907e-06
MSTRG.208125.1	RPP21	0.954018	1.49834e-06
MSTRG.208125.1	ECI2	0.953203	1.63369e-06
MSTRG.208125.1	C26H10orf2	0.952052	1.8411e-06
MSTRG.208125.1	LOC102181889	0.951324	1.98275e-06
MSTRG.208125.1	FPGT	0.951107	2.02664e-06
MSTRG.208125.1	AKAP1	0.950001	2.26212e-06
MSTRG.208125.3	WFDC11	0.982709	1.18238e-08
MSTRG.208125.3	IL1RN	0.98042	2.19302e-08
MSTRG.208125.3	SH2D4A	0.978404	3.56765e-08
MSTRG.208125.3	LOC102177846	0.975591	6.55049e-08
MSTRG.208125.3	SMPD3	0.97322	1.03714e-07
MSTRG.208125.3	RPP21	0.97192	1.31149e-07
MSTRG.208125.3	TIMM8A	0.970477	1.68102e-07
MSTRG.208125.3	SYAP1	0.970412	1.69943e-07
MSTRG.208125.3	HMOX2	0.967148	2.85184e-07
MSTRG.208125.3	TEFM	0.966998	2.91668e-07
MSTRG.208125.3	SNTA1	0.966978	2.92539e-07
MSTRG.208125.3	RAB15	0.96373	4.65099e-07
MSTRG.208125.3	ARF4	0.963638	4.70942e-07
MSTRG.208125.3	AK4	0.963585	4.74391e-07
MSTRG.208125.3	BLVRA	0.963228	4.97782e-07
MSTRG.208125.3	RFC4	0.960286	7.27793e-07
MSTRG.208125.3	LAMA3	0.959607	7.91266e-07
MSTRG.208125.3	FASTKD3	0.956488	1.1416e-06
MSTRG.208125.3	AIMP2	0.956321	1.16339e-06
MSTRG.208125.3	HIGD1A	0.956125	1.18932e-06
MSTRG.208125.3	PIK3CB	0.95522	1.3151e-06
MSTRG.208125.3	CCDC58	0.954443	1.43143e-06
MSTRG.208125.3	FARSB	0.95426	1.46001e-06
MSTRG.208125.3	GCAT	0.9538	1.53366e-06
MSTRG.208125.3	SLC29A1	0.953577	1.57036e-06
MSTRG.208125.3	NDUFAF4	0.953516	1.58058e-06
MSTRG.208125.3	MON1A	0.953284	1.61975e-06
MSTRG.208125.3	ARX	0.95327	1.62211e-06
MSTRG.208125.3	GALE	0.953187	1.63634e-06
MSTRG.208125.3	PROSC	0.953011	1.66691e-06
MSTRG.208125.3	TGM2	0.951872	1.8754e-06
MSTRG.208125.3	RAD1	0.951622	1.92371e-06
MSTRG.208125.3	LOC102172949	0.951585	1.93104e-06
MSTRG.208125.3	LOC108633367	0.951554	1.93706e-06
MSTRG.208125.3	CNIH4	0.951189	2.00992e-06
MSTRG.208125.3	ABCE1	0.950962	2.05636e-06
MSTRG.208125.3	SLC25A4	0.95082	2.08583e-06
MSTRG.208125.3	ANKRD45	0.950529	2.14716e-06
MSTRG.208125.3	RRP12	0.950431	2.16809e-06
MSTRG.208125.3	FKBP3	0.95017	2.22471e-06
MSTRG.208125.3	MAP1LC3B	-0.967383	2.75262e-07
MSTRG.208217.3	NXNL1	0.98503	5.77485e-09
MSTRG.208217.3	MYRFL	0.98395	8.16516e-09
MSTRG.208217.3	LOC102182581	0.979048	3.07038e-08
MSTRG.208217.3	C25H16orf92	0.96517	3.80729e-07
MSTRG.208217.3	SLC30A3	0.958207	9.35969e-07
MSTRG.208217.3	LOC102173088	0.956772	1.10547e-06
MSTRG.208217.3	LOC102188988	0.950486	2.15627e-06
MSTRG.208463.1	CDC25B	0.982799	1.15204e-08
MSTRG.208463.1	SGTB	0.962781	5.284e-07
MSTRG.208463.1	LYN	0.953501	1.58316e-06
MSTRG.208463.1	FAM217A	0.951508	1.94612e-06
MSTRG.208463.1	SRC	0.950824	2.08482e-06
MSTRG.208463.1	BIRC6	0.950775	2.09519e-06
MSTRG.209372.1	REN	0.960662	6.94398e-07
MSTRG.209372.1	GSTZ1	0.951407	1.96624e-06
MSTRG.211247.1	PPTC7	0.979897	2.49988e-08
MSTRG.211247.1	PDE6G	0.977866	4.03172e-08
MSTRG.211247.1	LOC108635646	0.969199	2.07317e-07
MSTRG.211247.1	TBRG4	0.967958	2.52081e-07
MSTRG.211247.1	CPT1A	0.964713	4.06052e-07
MSTRG.211247.1	CKM	0.960197	7.35824e-07
MSTRG.211247.1	LOC106503257	0.956509	1.139e-06
MSTRG.211247.1	SLC16A1	0.955545	1.26879e-06
MSTRG.211247.1	OXNAD1	0.954981	1.35013e-06
MSTRG.211247.1	TXNL4A	0.954889	1.36369e-06
MSTRG.211247.1	ATP5J	0.954854	1.36899e-06
MSTRG.211247.1	STK16	0.954821	1.3739e-06
MSTRG.211247.1	MME	0.954683	1.39465e-06
MSTRG.211247.1	NT5DC3	0.953894	1.51831e-06
MSTRG.211247.1	LOC108634030	0.95145	1.9577e-06
MSTRG.211247.1	L2HGDH	0.951358	1.976e-06
MSTRG.211247.2	C26H10orf2	0.980518	2.13938e-08
MSTRG.211247.2	TGM2	0.980335	2.2408e-08
MSTRG.211247.2	GCAT	0.976572	5.34486e-08
MSTRG.211247.2	BDH1	0.975902	6.14684e-08
MSTRG.211247.2	SLC25A4	0.974999	7.37595e-08
MSTRG.211247.2	WFDC11	0.974209	8.60593e-08
MSTRG.211247.2	PCBD1	0.973135	1.05359e-07
MSTRG.211247.2	BLVRA	0.97163	1.38007e-07
MSTRG.211247.2	GAPDH	0.970295	1.73286e-07
MSTRG.211247.2	ECI2	0.969667	1.92189e-07
MSTRG.211247.2	ZMAT5	0.969318	2.03386e-07
MSTRG.211247.2	NAA20	0.968141	2.45022e-07
MSTRG.211247.2	SLC4A10	0.968086	2.47143e-07
MSTRG.211247.2	PCYT2	0.968046	2.48659e-07
MSTRG.211247.2	HPDL	0.967922	2.53463e-07
MSTRG.211247.2	LOC102188345	0.967724	2.61312e-07
MSTRG.211247.2	IMPA1	0.966781	3.0131e-07
MSTRG.211247.2	CCT7	0.965895	3.43166e-07
MSTRG.211247.2	DNAJC21	0.965763	3.49765e-07
MSTRG.211247.2	DPH7	0.965275	3.75107e-07
MSTRG.211247.2	ANAPC11	0.963377	4.87917e-07
MSTRG.211247.2	RPP21	0.963299	4.93062e-07
MSTRG.211247.2	PRADC1	0.963219	4.98406e-07
MSTRG.211247.2	TFCP2L1	0.963115	5.05349e-07
MSTRG.211247.2	MMACHC	0.962965	5.15613e-07
MSTRG.211247.2	LAMA3	0.962832	5.24788e-07
MSTRG.211247.2	LAMB3	0.961884	5.9429e-07
MSTRG.211247.2	MRPL43	0.961086	6.58277e-07
MSTRG.211247.2	VDAC2	0.961083	6.58548e-07
MSTRG.211247.2	HMOX2	0.960868	6.7669e-07
MSTRG.211247.2	UFSP2	0.960793	6.83102e-07
MSTRG.211247.2	RAB3A	0.960776	6.84587e-07
MSTRG.211247.2	MTERF3	0.960705	6.90674e-07
MSTRG.211247.2	PAM16	0.960697	6.91372e-07
MSTRG.211247.2	B9D1	0.960394	7.18112e-07
MSTRG.211247.2	PRKAR2A	0.960325	7.24245e-07
MSTRG.211247.2	UCP1	0.96006	7.48471e-07
MSTRG.211247.2	TMEM223	0.959811	7.71779e-07
MSTRG.211247.2	MGST1	0.959767	7.75946e-07
MSTRG.211247.2	ASNA1	0.959681	7.84092e-07
MSTRG.211247.2	RAB15	0.959611	7.90873e-07
MSTRG.211247.2	MRPL55	0.958409	9.13863e-07
MSTRG.211247.2	RCOR2	0.958373	9.17778e-07
MSTRG.211247.2	KANK1	0.958312	9.24493e-07
MSTRG.211247.2	UCHL3	0.958228	9.33676e-07
MSTRG.211247.2	HIGD1A	0.957439	1.0239e-06
MSTRG.211247.2	MRPL21	0.957273	1.04371e-06
MSTRG.211247.2	HSPA9	0.957123	1.06188e-06
MSTRG.211247.2	LIPT1	0.95647	1.14405e-06
MSTRG.211247.2	GUF1	0.956087	1.19439e-06
MSTRG.211247.2	TMX2	0.955574	1.26479e-06
MSTRG.211247.2	SMPD3	0.955559	1.2668e-06
MSTRG.211247.2	RAB32	0.955512	1.2735e-06
MSTRG.211247.2	SRD5A3	0.955278	1.30686e-06
MSTRG.211247.2	ATP1A1	0.955173	1.32203e-06
MSTRG.211247.2	LOC102185156	0.954904	1.36144e-06
MSTRG.211247.2	PHB	0.954805	1.37634e-06
MSTRG.211247.2	YEATS4	0.954332	1.44858e-06
MSTRG.211247.2	MYL4	0.953983	1.5039e-06
MSTRG.211247.2	TEFM	0.953844	1.52639e-06
MSTRG.211247.2	LOC102189751	0.953842	1.52685e-06
MSTRG.211247.2	MRPL37	0.953794	1.53468e-06
MSTRG.211247.2	PKM	0.953694	1.55101e-06
MSTRG.211247.2	MRPL13	0.953602	1.56625e-06
MSTRG.211247.2	MCRIP2	0.953444	1.59275e-06
MSTRG.211247.2	IFT20	0.953437	1.5939e-06
MSTRG.211247.2	TIMM50	0.953426	1.59576e-06
MSTRG.211247.2	PIGP	0.953386	1.60239e-06
MSTRG.211247.2	LOC102191494	0.952983	1.67185e-06
MSTRG.211247.2	MRPS30	0.952087	1.83452e-06
MSTRG.211247.2	THAP6	0.951965	1.85756e-06
MSTRG.211247.2	NDUFA8	0.95184	1.88141e-06
MSTRG.211247.2	MRPL19	0.951631	1.92204e-06
MSTRG.211247.2	SDHD	0.951624	1.92336e-06
MSTRG.211247.2	SMARCD3	0.951437	1.96019e-06
MSTRG.211247.2	AMD1	0.951381	1.97137e-06
MSTRG.211247.2	ACOT8	0.951195	2.00879e-06
MSTRG.211247.2	MRPL51	0.950729	2.10468e-06
MSTRG.211247.2	CERS2	0.950422	2.17e-06
MSTRG.211247.2	FKBP3	0.950011	2.25996e-06
MSTRG.21152.1	LOC102170772	0.980306	2.25756e-08
MSTRG.21152.1	SLC41A2	0.974326	8.41408e-08
MSTRG.21152.1	CLMP	0.968919	2.16812e-07
MSTRG.21152.1	CAMK1D	0.968698	2.24567e-07
MSTRG.21152.1	CD209	0.967877	2.55237e-07
MSTRG.21152.1	LOC102191152	0.967105	2.87034e-07
MSTRG.21152.1	PBX3	0.967083	2.87986e-07
MSTRG.21152.1	IL10	0.966501	3.14062e-07
MSTRG.21152.1	ASIC4	0.963894	4.54839e-07
MSTRG.21152.1	LTBP2	0.963691	4.67565e-07
MSTRG.21152.1	JAZF1	0.963308	4.92456e-07
MSTRG.21152.1	RRBP1	0.960979	6.67274e-07
MSTRG.21152.1	AP3B1	0.959201	8.31279e-07
MSTRG.21152.1	TGFBR2	0.959067	8.44851e-07
MSTRG.21152.1	P2RY12	0.955485	1.27726e-06
MSTRG.21152.1	FLRT3	0.95481	1.37558e-06
MSTRG.21152.1	C3	0.953261	1.62365e-06
MSTRG.21152.1	MSC	0.952455	1.76629e-06
MSTRG.21152.1	CD55	0.951616	1.92499e-06
MSTRG.21152.1	BHLHE22	0.951536	1.94062e-06
MSTRG.21152.1	CLEC4G	0.951368	1.97385e-06
MSTRG.212843.1	SYTL1	0.991068	4.41132e-10
MSTRG.212843.1	NSUN4	0.989468	1.00279e-09
MSTRG.212843.1	TFCP2L1	0.985099	5.64259e-09
MSTRG.212843.1	UCHL3	0.983136	1.04424e-08
MSTRG.212843.1	MLF1	0.982543	1.23999e-08
MSTRG.212843.1	FABP3	0.978393	3.577e-08
MSTRG.212843.1	FPGT	0.971513	1.40852e-07
MSTRG.212843.1	FAM170B	0.969363	2.01931e-07
MSTRG.212843.1	TPMT	0.968572	2.29055e-07
MSTRG.212843.1	RCOR2	0.968524	2.30806e-07
MSTRG.212843.1	ECI2	0.968293	2.39312e-07
MSTRG.212843.1	MCTS1	0.967161	2.84609e-07
MSTRG.212843.1	RAB3A	0.966267	3.25056e-07
MSTRG.212843.1	LOC102185156	0.966043	3.35877e-07
MSTRG.212843.1	SLC25A4	0.963068	5.08588e-07
MSTRG.212843.1	LOC102188345	0.961108	6.5646e-07
MSTRG.212843.1	PPARGC1B	0.960854	6.77835e-07
MSTRG.212843.1	PCBD1	0.957729	9.90012e-07
MSTRG.212843.1	BLVRA	0.957092	1.06574e-06
MSTRG.212843.1	OXA1L	0.9569	1.08933e-06
MSTRG.212843.1	LOC102189751	0.956573	1.1307e-06
MSTRG.212843.1	BDH1	0.956097	1.19306e-06
MSTRG.212843.1	FOXO6	0.955818	1.23096e-06
MSTRG.212843.1	C26H10orf2	0.954979	1.35043e-06
MSTRG.212843.1	GAPDH	0.953219	1.63092e-06
MSTRG.212843.1	ASNA1	0.953054	1.6595e-06
MSTRG.212843.1	TSTD3	0.952554	1.74815e-06
MSTRG.212843.1	ANAPC11	0.951509	1.946e-06
MSTRG.212843.1	IMPA1	0.951261	1.99546e-06
MSTRG.212843.4	MMP13	0.955373	1.29323e-06
MSTRG.212931.15	CRABP2	0.972764	1.1275e-07
MSTRG.212931.15	EGR1	0.971638	1.37818e-07
MSTRG.212931.15	RHOG	0.970997	1.53942e-07
MSTRG.212931.15	ALOX5	0.963373	4.88146e-07
MSTRG.212931.15	EGFL6	0.961738	6.05591e-07
MSTRG.212931.15	KCNK9	0.961112	6.56096e-07
MSTRG.212931.15	PLD5	0.960885	6.75188e-07
MSTRG.212931.15	DPYS	0.960319	7.24771e-07
MSTRG.212931.15	ANPEP	0.954629	1.40289e-06
MSTRG.212931.15	LOC102173738	0.950107	2.23875e-06
MSTRG.214417.2	PPIH	-0.953784	1.53629e-06
MSTRG.214417.2	GPALPP1	-0.968226	2.41807e-07
MSTRG.215002.10	LOC102181382	0.960387	7.18733e-07
MSTRG.216557.1	LOC102172697	0.992944	1.3612e-10
MSTRG.216557.1	AMBP	0.9824	1.29117e-08
MSTRG.216557.1	IL37	0.981762	1.54144e-08
MSTRG.216557.1	KIAA1257	0.98026	2.28392e-08
MSTRG.216557.1	CLEC7A	0.979286	2.9007e-08
MSTRG.216557.1	FABP6	0.977212	4.65793e-08
MSTRG.216557.1	LOC106503979	0.977138	4.73366e-08
MSTRG.216557.1	GNLY	0.976769	5.12519e-08
MSTRG.216557.1	ATP12A	0.975843	6.22175e-08
MSTRG.216557.1	LOC102189227	0.975601	6.53698e-08
MSTRG.216557.1	TESC	0.975298	6.94928e-08
MSTRG.216557.1	CCNF	0.971836	1.33119e-07
MSTRG.216557.1	LOC108636059	0.971819	1.33503e-07
MSTRG.216557.1	CCR9	0.97181	1.33731e-07
MSTRG.216557.1	TLR10	0.970164	1.771e-07
MSTRG.216557.1	CXCL10	0.96992	1.84398e-07
MSTRG.216557.1	LOC102173932	0.969072	2.11586e-07
MSTRG.216557.1	LOC102189920	0.968328	2.37977e-07
MSTRG.216557.1	CCL5	0.967176	2.83983e-07
MSTRG.216557.1	LOC102180664	0.966799	3.00505e-07
MSTRG.216557.1	LOC102191204	0.966739	3.03181e-07
MSTRG.216557.1	LOC108635399	0.965947	3.40598e-07
MSTRG.216557.1	LOC108635102	0.965927	3.41582e-07
MSTRG.216557.1	HOPX	0.964983	3.90934e-07
MSTRG.216557.1	KRT82	0.964891	3.96073e-07
MSTRG.216557.1	ICOSLG	0.964594	4.12893e-07
MSTRG.216557.1	BCL2L14	0.964442	4.21704e-07
MSTRG.216557.1	CD6	0.963592	4.73906e-07
MSTRG.216557.1	PDE6C	0.963052	5.09679e-07
MSTRG.216557.1	LOC102182856	0.962396	5.55892e-07
MSTRG.216557.1	CELA1	0.961408	6.31792e-07
MSTRG.216557.1	ATP8A2	0.961272	6.4287e-07
MSTRG.216557.1	STAP1	0.960947	6.69967e-07
MSTRG.216557.1	EPCAM	0.960377	7.19561e-07
MSTRG.216557.1	LOC102169618	0.960082	7.4639e-07
MSTRG.216557.1	NAALADL1	0.959771	7.75504e-07
MSTRG.216557.1	HMGN2	0.95827	9.29081e-07
MSTRG.216557.1	LOC106502311	0.957834	9.77879e-07
MSTRG.216557.1	LOC108636459	0.956859	1.09456e-06
MSTRG.216557.1	LOC102185549	0.956768	1.10591e-06
MSTRG.216557.1	BTN2A2	0.956397	1.15342e-06
MSTRG.216557.1	LOC102173834	0.956344	1.16035e-06
MSTRG.216557.1	TNFRSF25	0.956224	1.17621e-06
MSTRG.216557.1	LOC106503874	0.955983	1.20838e-06
MSTRG.216557.1	LOC108637764	0.955849	1.2266e-06
MSTRG.216557.1	RPP25	0.955177	1.32144e-06
MSTRG.216557.1	CD69	0.954527	1.41853e-06
MSTRG.216557.1	LOC102190602	0.953819	1.53057e-06
MSTRG.216557.1	PIK3CD	0.953686	1.55237e-06
MSTRG.216557.1	TIFAB	0.953614	1.56425e-06
MSTRG.216557.1	GZMA	0.953554	1.57432e-06
MSTRG.216557.1	GDNF	0.953317	1.61413e-06
MSTRG.216557.1	LOC102175070	0.9532	1.63419e-06
MSTRG.216557.1	ZNF683	0.953021	1.66517e-06
MSTRG.216557.1	AOAH	0.952848	1.69551e-06
MSTRG.216557.1	RGS13	0.952105	1.83108e-06
MSTRG.216557.1	LOC102188986	0.952071	1.83755e-06
MSTRG.216557.1	SLAMF7	0.951763	1.89642e-06
MSTRG.216557.1	LDB1	0.951116	2.02478e-06
MSTRG.216557.1	PRF1	0.95034	2.18767e-06
MSTRG.216557.1	PDE4B	0.950078	2.24497e-06
MSTRG.217148.1	LOC102185208	0.999996	8.85438e-27
MSTRG.217148.1	ODF4	0.999962	6.59201e-22
MSTRG.217148.1	PGLYRP3	0.999043	6.21725e-15
MSTRG.217148.1	LOC108636968	0.997744	4.58744e-13
MSTRG.217148.1	AGRP	0.997744	4.58744e-13
MSTRG.217148.1	LOC102186239	0.997744	4.58744e-13
MSTRG.217148.1	LOC102180339	0.997744	4.58744e-13
MSTRG.217148.1	CXCL17	0.997744	4.58744e-13
MSTRG.217148.1	LOC102185949	0.997744	4.58744e-13
MSTRG.217148.1	TRPV1	0.997744	4.58744e-13
MSTRG.217148.1	LYZL6	0.997744	4.58744e-13
MSTRG.217148.1	DLX2	0.997744	4.58744e-13
MSTRG.217148.1	FOXI1	0.997744	4.58744e-13
MSTRG.217148.1	NKX2-5	0.997744	4.58744e-13
MSTRG.217148.1	LOC102175848	0.997744	4.58744e-13
MSTRG.217148.1	SERPINA12	0.997744	4.58744e-13
MSTRG.217148.1	LOC108633309	0.997744	4.58744e-13
MSTRG.217148.1	LOC102175628	0.997744	4.58744e-13
MSTRG.217148.1	GCM2	0.997744	4.58744e-13
MSTRG.217148.1	LOC102174177	0.997744	4.58744e-13
MSTRG.217148.1	LOC102173348	0.997744	4.58744e-13
MSTRG.217148.1	LOC102184483	0.997744	4.58744e-13
MSTRG.217148.1	LOC102184298	0.997744	4.58744e-13
MSTRG.217148.1	ZG16	0.997744	4.58744e-13
MSTRG.217148.1	LOC102169932	0.997744	4.58744e-13
MSTRG.217148.1	PLA2G4E	0.997744	4.58744e-13
MSTRG.217148.1	LYG1	0.997744	4.58744e-13
MSTRG.217148.1	LOC102168418	0.997744	4.58744e-13
MSTRG.217148.1	LOC102173362	0.997744	4.58744e-13
MSTRG.217148.1	KNCN	0.997744	4.58744e-13
MSTRG.217148.1	LOC102169262	0.997744	4.58744e-13
MSTRG.217148.1	C3H1orf87	0.997744	4.58744e-13
MSTRG.217148.1	LOC102183400	0.997744	4.58744e-13
MSTRG.217148.1	LOC108634519	0.997744	4.58744e-13
MSTRG.217148.1	LOC102178266	0.997744	4.58744e-13
MSTRG.217148.1	LOC108634777	0.997744	4.58744e-13
MSTRG.217148.1	LOC108635473	0.997744	4.58744e-13
MSTRG.217148.1	KRTAP11-1	0.997744	4.58744e-13
MSTRG.217148.1	LOC102168691	0.997744	4.58744e-13
MSTRG.217148.1	GMNC	0.997744	4.58744e-13
MSTRG.217148.1	LOC102186462	0.997744	4.58744e-13
MSTRG.217148.1	GSG1	0.997744	4.58744e-13
MSTRG.217148.1	LOC102178151	0.997744	4.58744e-13
MSTRG.217148.1	SLC9A4	0.997744	4.58744e-13
MSTRG.217148.1	LOC102191806	0.997744	4.58744e-13
MSTRG.217148.1	TDRD15	0.997744	4.58744e-13
MSTRG.217148.1	CACNA2D4	0.997744	4.58744e-13
MSTRG.217148.1	LGALS2	0.997744	4.58744e-13
MSTRG.217148.1	LOC102172432	0.997744	4.58744e-13
MSTRG.217148.1	CSN1S2	0.997744	4.58744e-13
MSTRG.217148.1	ENAM	0.997744	4.58744e-13
MSTRG.217148.1	FGFBP1	0.997744	4.58744e-13
MSTRG.217148.1	LOC108636544	0.997744	4.58744e-13
MSTRG.217148.1	LOC108636624	0.997744	4.58744e-13
MSTRG.217148.1	LOC102181595	0.997744	4.58744e-13
MSTRG.217148.1	CGA	0.997744	4.58744e-13
MSTRG.217148.1	SMLR1	0.997744	4.58744e-13
MSTRG.217148.1	OLIG3	0.997744	4.58744e-13
MSTRG.217148.1	OXGR1	0.997744	4.58744e-13
MSTRG.217148.1	LOC102172074	0.997744	4.58744e-13
MSTRG.217148.1	LOC102173140	0.997744	4.58744e-13
MSTRG.217148.1	XKR7	0.997744	4.58744e-13
MSTRG.217148.1	C13H20orf144	0.997744	4.58744e-13
MSTRG.217148.1	LOC102188517	0.997744	4.58744e-13
MSTRG.217148.1	LOC102187693	0.997744	4.58744e-13
MSTRG.217148.1	LOC102187613	0.997744	4.58744e-13
MSTRG.217148.1	LOC102175048	0.997744	4.58744e-13
MSTRG.217148.1	LOC102183891	0.997744	4.58744e-13
MSTRG.217148.1	LOC102174408	0.997744	4.58744e-13
MSTRG.217148.1	LOC102174136	0.997744	4.58744e-13
MSTRG.217148.1	TREH	0.997744	4.58744e-13
MSTRG.217148.1	LOC108637763	0.997744	4.58744e-13
MSTRG.217148.1	OMG	0.997716	4.87166e-13
MSTRG.217148.1	LOC102168221	0.997604	6.1906e-13
MSTRG.217148.1	ABCA13	0.99725	1.2319e-12
MSTRG.217148.1	SLC24A4	0.99645	4.41647e-12
MSTRG.217148.1	SH3BGR	0.996147	6.64491e-12
MSTRG.217148.1	UNC45B	0.996102	7.03793e-12
MSTRG.217148.1	ANKDD1B	0.995685	1.17022e-11
MSTRG.217148.1	SLC1A2	0.995537	1.38414e-11
MSTRG.217148.1	LOC108637248	0.995441	1.53992e-11
MSTRG.217148.1	C15H11orf97	0.994564	3.70273e-11
MSTRG.217148.1	STKLD1	0.993208	1.12509e-10
MSTRG.217148.1	PIWIL4	0.9927	1.61328e-10
MSTRG.217148.1	CAMK1G	0.991637	3.17648e-10
MSTRG.217148.1	C26H10orf131	0.990964	4.67288e-10
MSTRG.217148.1	NLRP2	0.989922	8.0502e-10
MSTRG.217148.1	CCDC192	0.989555	9.61926e-10
MSTRG.217148.1	LOC102183418	0.988892	1.30724e-09
MSTRG.217148.1	GLP2R	0.987187	2.66216e-09
MSTRG.217148.1	REM2	0.985788	4.45896e-09
MSTRG.217148.1	PDZK1IP1	0.98519	5.47327e-09
MSTRG.217148.1	PGF	0.984586	6.67735e-09
MSTRG.217148.1	LOC102185922	0.984208	7.53308e-09
MSTRG.217148.1	UBE2U	0.983693	8.8355e-09
MSTRG.217148.1	MYOZ3	0.983231	1.01547e-08
MSTRG.217148.1	LOC102179432	0.983057	1.06889e-08
MSTRG.217148.1	LOC102175320	0.9826	1.21987e-08
MSTRG.217148.1	RBP2	0.981242	1.7726e-08
MSTRG.217148.1	LOC102186833	0.980576	2.10795e-08
MSTRG.217148.1	LOC102188238	0.977681	4.20174e-08
MSTRG.217148.1	PLOD1	0.977473	4.39954e-08
MSTRG.217148.1	NYX	0.976359	5.58971e-08
MSTRG.217148.1	C13H20orf202	0.975486	6.69091e-08
MSTRG.217148.1	LOC102172246	0.97497	7.4184e-08
MSTRG.217148.1	SRRM5	0.974564	8.0345e-08
MSTRG.217148.1	C28H10orf105	0.974387	8.31543e-08
MSTRG.217148.1	C19H17orf105	0.973726	9.43592e-08
MSTRG.217148.1	PERM1	0.972586	1.16453e-07
MSTRG.217148.1	TNIP3	0.972521	1.17832e-07
MSTRG.217148.1	CABP7	0.969643	1.92963e-07
MSTRG.217148.1	GHRHR	0.969618	1.9375e-07
MSTRG.217148.1	PGLYRP4	0.969207	2.07067e-07
MSTRG.217148.1	APOB	0.968843	2.19446e-07
MSTRG.217148.1	LOC108635079	0.968093	2.46861e-07
MSTRG.217148.1	LOC102176149	0.966976	2.92635e-07
MSTRG.217148.1	STC1	0.964961	3.92174e-07
MSTRG.217148.1	DNAJA4	0.964425	4.2271e-07
MSTRG.217148.1	LOC102175643	0.963927	4.52733e-07
MSTRG.217148.1	HCFC2	0.963781	4.61913e-07
MSTRG.217148.1	NANOS2	0.963482	4.81052e-07
MSTRG.217148.1	GNAL	0.963439	4.83819e-07
MSTRG.217148.1	HERPUD1	0.962666	5.36453e-07
MSTRG.217148.1	LOC102179159	0.962517	5.47128e-07
MSTRG.217148.1	NECAB2	0.962357	5.58738e-07
MSTRG.217148.1	GABRA5	0.96207	5.80136e-07
MSTRG.217148.1	PON1	0.961977	5.87155e-07
MSTRG.217148.1	SLC9C2	0.961847	5.97115e-07
MSTRG.217148.1	HSPA4L	0.961178	6.50593e-07
MSTRG.217148.1	DCDC5	0.957273	1.04371e-06
MSTRG.217148.1	TENM3	0.956993	1.07788e-06
MSTRG.217148.1	STMN2	0.956485	1.14206e-06
MSTRG.217148.1	SLC39A6	0.956293	1.16715e-06
MSTRG.217148.1	MYBPC3	0.955548	1.26837e-06
MSTRG.217148.1	KCNA5	0.955253	1.31046e-06
MSTRG.217148.1	ZNF366	0.954434	1.43281e-06
MSTRG.217148.1	LOC102186527	0.954191	1.47082e-06
MSTRG.217148.1	SPATA22	0.953778	1.5372e-06
MSTRG.217148.1	CAPN13	0.953147	1.64334e-06
MSTRG.217148.1	LOC106502423	0.952704	1.72109e-06
MSTRG.217148.1	RNF41	0.95264	1.73275e-06
MSTRG.217148.1	MEGF11	0.952068	1.83807e-06
MSTRG.217148.1	LOC102176755	0.950586	2.13495e-06
MSTRG.219698.1	LOC102174895	0.973873	9.17758e-08
MSTRG.219698.1	RAP2A	0.963757	4.63392e-07
MSTRG.219698.1	CALCRL	0.960341	7.22845e-07
MSTRG.219698.1	KIF2A	0.956762	1.1067e-06
MSTRG.219698.1	RAI14	0.955308	1.3025e-06
MSTRG.219698.1	TMEM173	0.955282	1.30621e-06
MSTRG.219698.1	ANKS4B	0.950933	2.06218e-06
MSTRG.219698.1	ZNF365	0.95003	2.25563e-06
MSTRG.219915.16	LPO	0.976964	4.91489e-08
MSTRG.219915.16	LOC106501971	0.973593	9.67552e-08
MSTRG.219915.16	ISM2	0.962036	5.82653e-07
MSTRG.219915.16	KIF26A	0.961171	6.51214e-07
MSTRG.219915.16	HR	0.950604	2.13123e-06
MSTRG.220086.3	PRELID2	0.979213	2.95157e-08
MSTRG.220086.3	ERC2	0.976409	5.53119e-08
MSTRG.220086.3	ARX	0.967435	2.73081e-07
MSTRG.220086.3	RRS1	0.960361	7.21058e-07
MSTRG.220086.3	PDILT	0.956299	1.16631e-06
MSTRG.220086.3	NPM3	0.955379	1.29227e-06
MSTRG.220086.3	LOC108638482	0.954951	1.35455e-06
MSTRG.220086.5	NSF	0.97294	1.09204e-07
MSTRG.220086.5	MRPS36	0.964832	3.99351e-07
MSTRG.220086.5	ACSM4	0.962533	5.45985e-07
MSTRG.220086.5	UVRAG	0.961559	6.19712e-07
MSTRG.220086.5	LOC102184912	0.95995	7.5863e-07
MSTRG.220086.5	RND2	0.956934	1.08511e-06
MSTRG.220086.5	NOS3	0.956509	1.13891e-06
MSTRG.220086.5	TCTEX1D1	0.955038	1.34174e-06
MSTRG.220086.5	LOC108637396	0.954976	1.35076e-06
MSTRG.220086.5	SLC4A4	0.952149	1.82276e-06
MSTRG.221819.21	BLVRA	0.961587	6.17503e-07
MSTRG.221819.21	LOC102186716	0.960837	6.79335e-07
MSTRG.221819.21	UCHL3	0.958938	8.57964e-07
[truncated: 1,077 more rows]
